# Supplementary material for: Mobilisation of deep crustal sulfide melts as a first order control on upper lithospheric metallogeny
Source: Nat Commun. 2022 Jan 31;13:573. doi: 10.1038/s41467-022-28275-y (PMC8803977; doi:10.1038/s41467-022-28275-y)
Supplement: Supplementary file 2 — Supplementary Dataset 1 [file 41467_2022_28275_MOESM2_ESM.xlsx]

## Sheet: Sheet1
Sample		IV18-1S1	IV18-1S2	IV18-1S3	IV18-1S4	IV18-1S5		IV18-SB1B	IV18-SB2B	IV18-SB3B	IV18-SB4A	IV18-SB4C
Location		Isola	Isola	Isola	Isola	Isola	Isola	Sella Bassa	Sella Bassa	Sella Bassa	Sella Bassa	Sella Bassa	Sella Bassa
Lithology		Ol-opxite	Opxite	Opxite	Ol-opxite	Opxite	Mean	Hnb-pxite	Hnb-pxite	Hnb-pxite	Hnb-pxite	Hnb-pxite	Mean
SiO2	wt %	48.5967	47.5118	44.3178	49.9316	44.8411	47.0398	30.5909	43.0247	37.9869	47.7279	36.9957	39.2652
TiO2	wt %	0.192931	0.218866	0.318952	0.217943	0.326768	0.255092	0.36593	0.926859	0.469256	0.468963	0.416771	0.529556
Al2O3	wt %	3.52713	4.34619	4.31206	4.47411	4.39931	4.21176	4.65349	15.9396	5.57025	6.55623	5.53103	7.65012
Fe2O3	wt %	14.4039	18.9352	23.5728	15.7673	22.5745	19.0507	36.3552	13.4898	27.2693	13.3181	29.0234	23.8912
Mn3O4	wt %	0.216454	0.204721	0.204523	0.222542	0.208034	0.211255	0.149996	0.135275	0.187229	0.207846	0.190892	0.174248
MgO	wt %	29.7403	24.7032	22.6349	26.1225	22.7656	25.1933	13.6235	9.91483	17.2806	19.6419	16.5125	15.3947
CaO	wt %	1.19999	1.58026	1.40539	1.56728	1.45137	1.44086	3.5354	10.9489	3.96203	8.88512	4.07786	6.28186
Na2O	wt %	<0.01	0.0654598	0.0607876	0.0263126	0.0539647	0.0516312	0.342953	1.21607	0.45352	0.52613	0.424823	0.592699
K2O	wt %	0.027102	0.0110455	0.0317956	0.0100907	0.0338787	0.0227825	0.0736804	0.186314	0.110126	0.0803977	0.0856906	0.107242
P2O5	wt %	0.0129558	0.00598173	0.00789205	0.00601114	0.00890376	0.00834889	0.034701	0.0577456	0.0328982	0.0818183	0.0377049	0.0489736
SO3	wt %	0.0109387	<0.002	<0.002	<0.002	<0.002	0.0109387	0.0355613	<0.002	<0.002	0.017921	0.00964689	0.0210431
LOI	wt %	0.950577	0.912052	1.94093	0.433559	1.6577	1.17896	6.54721	2.69586	3.73039	0.829638	3.81034	3.52269
Total		98.8789	98.4948	98.8078	98.7792	98.3211	98.6564	96.3086	98.536	97.0525	98.3418	97.1164	97.4711
Ag	ppm	0.04	0.07	0.06	0.08	0.08	0.066	0.41	0.59	0.3	0.05	0.17	0.304
As	ppm	<0.6	<0.7	<0.7	<0.6	<0.7		<1.0	5.6957	<0.8	<0.6	<0.8	5.6957
Au	ppm	0.012	0.057	0.015	0.018	0.018	0.024	0.036	0.032	0.11	0.014	0.406	0.1196
Ba	ppm	11.1962	6.19342	3.57951	9.30223	6.53444	7.36117	11.2117	41.6554	13.07	15.7319	13.8678	19.1074
Bi	ppm	0.01	0.01	0.03	0.01	0.03	0.018	0.02	0.01	0.01	0.01	0.02	0.014
Cd	ppm	<1.1	<1.3	4.05788	<1.2	<1.4	4.05788	5.68441	<1.3	<1.5	<1.2	1.95109	3.81775
Ce	ppm	<5.2	<5.2	<5.4	<5.5	<5.1		<5.6	13.734	<5.8	<6.7	<5.6	13.734
Co	ppm	84.0083	117.994	188.207	82.3006	160.326	126.567	424.576	85.9077	277.127	72.5265	301.785	232.385
Cr	ppm	779.034	1280.14	1297.1	1436.73	1241.36	1206.87	1062.3	239.595	1484.58	1668	1217.78	1134.45
Cs	ppm	<1.3	<1.3	<1.4	<1.3	<1.3		<1.6	2.56766	<1.5	<1.6	<1.5	2.56766
Cu	ppm	135.398	394.82	163.95	500.886	343.747	307.76	12401.2	7677.59	5138.23	430.609	909.142	5311.36
Ga	ppm	6.16908	7.27269	10.2626	8.10426	10.5906	8.47984	7.39431	19.4185	11.0872	10.3321	10.7585	11.7981
La	ppm	<1.7	<1.8	<1.9	<1.8	<1.8		<2.2	<2.4	<2.1	2.19825	<2.0	2.19825
Mo	ppm	1.44417	2.29086	3.56931	1.31714	4.22427	2.56915	4.62462	1.57083	3.22614	1.77205	3.11104	2.86094
Nb	ppm	2.22128	1.98569	2.52782	2.09265	3.06499	2.37849	3.63049	4.48815	3.67255	2.61268	3.64607	3.60999
Nd	ppm	<2.2	<2.3	<2.4	<2.3	<2.3		<2.7	10.797	<2.6	5.54793	<2.6	8.17245
Ni	ppm	265.638	1103.1	2092.53	433.451	1879.73	1154.89	12610	1333.54	5972.54	572.362	7824.85	5662.66
Pb	ppm	<0.7	<0.8	<0.9	<0.8	1.06714	1.06714	<1.2	3.80129	<1.0	<0.8	1.18678	2.49403
Pt	ppm	<0.005	0.009	0.007	<0.005	<0.005	0.008	0.092	0.013	0.01	<0.005	0.209	0.081
Pd	ppm	0.001	0.001	0.02	<0.001	0.015	0.00925	0.114	0.015	0.047	0.005	0.08	0.0522
Rb	ppm	3.55415	3.03412	3.22232	2.8055	3.64113	3.25144	3.39712	2.30262	3.37462	2.4785	3.24926	2.96042
S	wt %	0.51	2.64	4.81	1.05	4.18	2.638	13.2	1.46	7.07	0.48	8.17	6.076
Sb	ppm	1.23387	<1.2	<1.3	<1.2	<1.3	1.23387	<1.7	<1.2	<1.4	<1.2	<1.5
Sc	ppm	24.8525	34.5788	31.2365	36.4553	29.3206	31.2887	22.8759	46.0897	27.9069	43.1433	26.6395	33.3311
Se	ppm	1.4	3.1	4.4	1.1	4.3	2.86	19.1	2.6	10.2	1.1	11	8.8
Sn	ppm	<1.0	<1.1	<1.2	<1.1	<1.2		<1.6	<1.1	<1.3	<1.1	<1.4
Sr	ppm	3.40342	16.8105	9.68045	13.4457	13.8658	11.4412	48.774	266.226	47.2343	57.4775	54.7769	94.8977
Te	ppm	0.06	0.11	0.35	0.11	0.35	0.196	0.3	0.08	0.39	<0.05	0.4	0.2925
Th	ppm	<0.6	<0.7	0.799212	<0.6	<0.7	0.799212	1.4731	0.790413	1.18396	<0.6	1.67128	1.27969
Tl	ppm	<0.9	<1.0	<1.1	<0.9	<1.0		<1.4	<1.0	<1.2	<0.9	<1.2
U	ppm	<0.5	<0.5	<0.6	<0.5	<0.6		<0.8	0.872329	0.622011	<0.5	0.799362	0.764567
V	ppm	137.802	219.822	210.482	236.383	210.164	202.931	136.133	300.071	164.346	236.144	159.243	199.187
W	ppm	<1.4	<1.6	<1.9	<1.4	<1.9		<3.0	<1.6	<2.3	<1.4	<2.4
Y	ppm	4.17531	4.59806	5.31149	4.66419	4.68785	4.68738	6.61094	19.2428	7.84645	11.1914	7.12888	10.4041
Zn	ppm	112.792	171.258	191.795	144.809	186.982	161.527	150.613	103.006	151.076	102.294	137.998	128.998
Zr	ppm	12.167	10.1386	12.4584	8.75181	13.1072	11.3246	16.1155	22.5774	19.8899	26.3606	17.4738	20.4834
Ni/Cu		1.96191	2.79393	12.7632	0.865368	5.46837	4.77056	1.01684	0.173692	1.16237	1.32919	8.60685	2.45779
Ni/Te		4427.3	10028.2	5978.65	3940.46	5370.67	5949.05	42033.3	16669.2	15314.2		19562.1	23394.7
Cu/Te		2256.63	3589.27	468.428	4553.51	982.134	2369.99	41337.4	95969.9	13175		2272.86	38188.8
S/Se		3642.86	8516.13	10931.8	9545.45	9720.93	8471.44	6910.99	5615.38	6931.37	4363.64	7427.27	6249.73
Pt/Pd			9	0.35			4.675	0.807018	0.866667	0.212766		2.6125	1.12474
Ni/Pd		265638	1.1031e+06	104626		125316	124853	110614	88902.4	127075	114472	97810.6	108480
Pd tenor		0.0745098	0.0143939	0.158004		0.136364	0.0958179	0.328182	0.390411	0.252617	0.395833	0.372093	0.347827
Pt tenor			0.129545	0.0553015			0.0924235	0.264848	0.338356	0.0537482		0.972093	0.407261
Te tenor		4.47059	1.58333	2.76507	3.98095	3.18182	3.19635	0.863636	2.08219	2.09618		1.86047	1.72562
Au tenor		0.894118	0.820455	0.118503	0.651429	0.163636	0.529628	0.103636	0.832877	0.591231	1.10833	1.88837	0.90489
