# Supplementary material for: Mobilisation of deep crustal sulfide melts as a first order control on upper lithospheric metallogeny
Source: Nat Commun. 2022 Jan 31;13:573. doi: 10.1038/s41467-022-28275-y (PMC8803977; doi:10.1038/s41467-022-28275-y)
Supplement: Supplementary file 3 — Supplementary Dataset 2 [file 41467_2022_28275_MOESM3_ESM.xlsx]

## Sheet: Sheet1
			33S		57Fe	59Co	60Ni	65Cu	66Zn	75As	77Se	99Ru*	101Ru*	103Rh*	108Pd*	109Ag	111Cd	121Sb	125Te	185Re	189Os	193Ir	195Pt	197Au	206Pb	209Bi
Locality	Texture		wt%	S/Se	wt%	ppm	wt%	wt%	ppm	ppm	ppm	ppm	ppm	ppm	ppm	ppm	ppm	ppm	ppm	ppm	ppm	ppm	ppm	ppm	ppm	ppm
Sella Bassa	Inclusion	Max	38	8767.91	62.51	23583.6	34.3372	2.46914	86.8535	1.5758	127.346	0.115856	0.130172		1.00497	1.64357	0.571088	1.39438	1.90705	4.77191	0.108863	0.0563852	0.0320973	0.138818	45.8772	0.0908898
		Min	33.5	2983.99	29.7871	70.093	0.642754	0.056088	17.9818	1.25631	43.3399	0.105585	0.0935906		0.110585	0.220828	0.376255	0.17555	0.240078	0.0211032	0.0241941	0.0283442	0.0320973	0.0103191	45.8772	0.0417072
		Mean	37.3409	5404.68	56.8514	2618.65	4.28762	1.20637	40.2406	1.36949	75.8071	0.11072	0.108228		0.341508	0.740267	0.473671	0.784963	0.698477	0.404609	0.045802	0.0417839	0.0320973	0.0474554	45.8772	0.0662985
		n=22
Isola	Inclusion	Max	38	10596.7	63.1093	2604.87	2.47497	1.93478	149.185	7.74749	66.5295					1.54767	0.544902	0.170712	2.78097	0.423289	0.0309668		0.0427927	0.569934	33.6247	0.0882528
		Min	38	5711.75	58.7367	43.1538	0.260926	0.213108	5.23232	3.29089	35.8602					0.322979	0.517605	0.170712	0.542514	0.0209179	0.0309668		0.0427927	0.0198398	3.21579	0.0398972
		Mean	38	7398.52	60.9766	629.759	0.833856	1.07394	33.0584	5.02906	52.9882					0.703659	0.531253	0.170712	1.38811	0.100665	0.0309668		0.0427927	0.164226	18.4202	0.064075
		n=12
Sella Bassa	Int po	Max	38	8160.34	63.7339	413.114	3.30142	0.0424586	400.151	8.07884	141.489	0.124599	0.108971	0.165809		0.906451	9.903	5.23683	2.07848	0.0524441	0.18564	0.380349	0.1968	0.0449298	330.1	1.34873
		Min	37	2685.72	57.2088	63.1708	0.0600969	0.0317302	17.1048	1.6974	46.5667	0.124599	0.108971	0.10823		0.256052	0.336326	0.225632	0.308168	0.021802	0.0249849	0.0344306	0.0304914	0.0196174	4.04728	0.0135924
		Mean	37.9583	5597.24	60.6934	176.018	0.852697	0.0370944	121.645	4.05185	73.665	0.124599	0.108971	0.137894		0.5084	5.11966	1.352	0.926876	0.0344951	0.0621125	0.0878889	0.100479	0.0298765	77.3495	0.442081
		n=24
Isola	Int po	Max	52	13573	63.1371	7093.27	5.30203	2.38055	169.394	8.86829	81.7621				0.0801679	1.73617	0.600317		3.06434	5.25154	0.0309231		0.0302878	0.0337762	80.6341	0.435704
		Min	33.2	4280.71	57.5776	48.9762	0.114252	2.38055	4.75876	1.36431	34.6964				0.0801679	0.188719	0.600317		0.288977	0.0243617	0.0309231		0.0302878	0.0160565	3.06111	0.0400928
		Mean	37.6609	7814.57	60.6112	425.218	0.665983	2.38055	18.7273	2.49083	51.5465				0.0801679	0.650537	0.600317		1.17491	0.314586	0.0309231		0.0302878	0.0206489	18.975	0.121772
		n=23
Sella Bassa	Int pn	Max	34.5	7636.86	38.8703	22007.4	35.3648	2.25474	232.791	25.8475	126.124	0.210274	0.210274	0.141192	14.3145	3.75526	35.2642	2.05566	1.26749	0.0714926	0.190689	0.521913	0.122986	0.261515	71.8781	0.277034
		Min	33.5	2656.11	27.099	13846	22.1449	0.154763	13.4849	1.32925	44.5209	0.210274	0.210274	0.141192	0.659492	0.224494	0.387127	0.24862	0.262405	0.0329843	0.0239051	0.0453897	0.037938	0.0209539	4.56735	0.0353169
		Mean	33.75	4767.27	34.1375	19214.1	29.1197	1.06524	106.068	4.04791	75.3054	0.210274	0.210274	0.141192	2.93012	2.01443	8.26406	0.990092	0.801957	0.0530372	0.0678561	0.116228	0.0804619	0.0618879	17.4149	0.152568
		n=20
Isola	Int pn	Max	38	6238.38	40.6458	61637.8	31.7039	0.0264479	42.2613	15.2009	140.549				1.01663	3.61383		0.312758	2.00068	0.0304987				0.0635053	5.52126	0.221489
		Min	33.2	2362.17	33.9094	43547.5	22.1132	0.00608924	7.65497	9.13247	53.219				0.142284	0.235669		0.312758	0.532804	0.0227997				0.0635053	5.52126	0.0314743
		Mean	35.7714	3884.43	36.6151	52934.5	27.0299	0.0148319	20.3308	12.0198	99.7382				0.487222	0.983768		0.312758	1.0746	0.0275205				0.0635053	5.52126	0.124906
		n=7
Sella BAssa	vein cpy	Max	38	8427.09	33.1796	14.5866	0	36.0919	4818.76	0	105.01	0.0976375	0.126674			1.36079	29.5662	0.198125	5.41417	0.333306	0.087741	0.149765		0.0156056	9.905	0.0551516
		Min	35	3333.01	31.7567	4.51525	0	33.2029	500.241	0	45.0927	0.0976375	0.126674			0.314869	4.19389	0.198125	2.22187	0.0877695	0.0342056	0.0406452		0.0151617	4.98537	0.0536403
		Mean	36.3636	5079.58	32.2116	9.55091	#DIV/0!	34.4474	1243.86	#DIV/0!	75.8191	0.0976375	0.126674			0.736347	10.6355	0.198125	3.36841	0.208103	0.055146	0.0952053		0.0154258	7.44519	0.0543959
