# Supplementary material for: Mobilisation of deep crustal sulfide melts as a first order control on upper lithospheric metallogeny
Source: Nat Commun. 2022 Jan 31;13:573. doi: 10.1038/s41467-022-28275-y (PMC8803977; doi:10.1038/s41467-022-28275-y)
Supplement: Supplementary file 4 — Supplementary Dataset 3 [file 41467_2022_28275_MOESM4_ESM.xlsx]

## Sheet: Sheet1
Quantitative Mineralogical Data
	Isola Sill	Isola Sill	Isola Sill	Sella Bassa	Sella Bassa	Sella Bassa	Sella Bassa
	IV18-IS1	IV18-IS2	IV18-IS3	IV18-SB1A	IV18-SB2A	IV18-SB3AA	IV18-SB4B
Orthopyroxene	81.9202	84.4425	82.6543	52.8235	1.30784	53.1278	67.2863
Clinopyroxene	3.28329	3.89132	3.72775	10.6824	54.8172	3.89459	8.44956
Olivine	13.4263	0.807644	0.675704	1.57503	4.08723	1.5343	1.60007
Amphibole	0.0487126	0.135486	0.390774	12.9189	14.1872	14.4676	11.7791
Plagioclase	0.0843588	0.289691	0.647985	0.666255	7.08434	0.300291	0.28452
Epidote	0.00737994	0.103778	0.0731715	0.181789	3.19841	0.0899203	0.0928924
Magnetite	0.0271476	0.29741	0.0354075	0.330428	1.8386	0.383928	0.264586
Ilmenite	0.0206172	0.0581479	0.219233	0.0119744	0.219746	0.0123145	0.0147506
Al-Cr Spinel	0.0813632	0.0164235	0.0650856	0.0936363	<0.01	0.0145295	0.0179015
Apatite	<0.01	<0.01	<0.01	0.0213912	0.00865693	0.0343367	0.0652844
Calcite	0.0148857	<0.01	<0.01	0.0517609	<0.01	0.0789962	0.0505093
Phlogopite	0.151478	<0.01	<0.01	<0.01	<0.01	<0.01	<0.01
Quartz	<0.01	<0.01	<0.01	<0.01	0.582987	<0.01	<0.01
Pyrrhotite	0.873069	9.63371	10.9341	18.8244	5.87464	21.7789	9.02259
Pentlandite	0.0406503	0.281347	0.536792	1.77445	0.438954	1.95502	0.876937
Chalcopyrite	0.0169925	0.0394788	0.0329807	0.0426934	6.35293	2.32411	0.191104
Total sulfide	0.930712	9.95454	11.5038	20.6416	12.6665	26.058	10.0906
po/pn	21.4775	34.2414	20.3693	10.6086	13.3833	11.1399	10.2887
po/cpy	51.3798	244.023	331.53	440.922	0.924715	9.37083	47.2129
pn/cpy	2.39226	7.12653	16.2759	41.5626	0.0690947	0.841192	4.58879
Bulk Ni/Cu	1.96191	2.79393	12.7632	1.01684	0.173692	1.16237	1.32919
