# Supplementary material for: Mobilisation of deep crustal sulfide melts as a first order control on upper lithospheric metallogeny
Source: Nat Commun. 2022 Jan 31;13:573. doi: 10.1038/s41467-022-28275-y (PMC8803977; doi:10.1038/s41467-022-28275-y)
Supplement: Supplementary file 5 — Supplementary Dataset 4 [file 41467_2022_28275_MOESM5_ESM.xlsx]

## Sheet: Background
Holwell et al. Supplementary Data 4
Work by Zhang and Hirshmann (2016) convincingly shows experimentally determined melting relations of Fe0.69Ni0.23Cu0.02S1.00 (Fig. SD1). Specifically, it shows that determined that the solidus and liquidus temperatures of sulfides with approximately the same composition as the inclusions and interstitial sulfides reported at Isola and Sella Bassa in the Ivrea Zone would be 1108 and 1167°C at ~1 G…
Figure SD1: Figures 6 and 7 from Zhang and Hirshmann (2016) showing the solidus and liquidus temperatures of interest at various pressure conditions. The red box shows the ~1GPa interval of interest for this study.

## Sheet: Composition
Sample		IV18-1S1	IV18-SB3B
Location		Isola	Sella Bassa
Lithology		Ol-opxite	Hnb-pxite
SiO2	wt %	48.5967	37.9869
TiO2	wt %	0.192931	0.469256
Al2O3	wt %	3.52713	5.57025
Fe2O3	wt %	14.4039	27.2693		12.9608	24.5372
Mn3O4	wt %	0.216454	0.187229		0.201303	0.174123
MgO	wt %	29.7403	17.2806
CaO	wt %	1.19999	3.96203
Na2O	wt %	<0.00.1	0.45352
K2O	wt %	0.027102	0.110126
P2O5	wt %	0.0129558	0.0328982
SO3	wt %	0.0109387	<0.002
LOI	wt %	0.950577	3.73039
Total		98.8789	97.0525
Ag	ppm	0.04	0.3
As	ppm	<0.6	<0.8
Au	ppm	0.012	0.11
Ba	ppm	11.1962	13.07
Bi	ppm	0.01	0.01
Cd	ppm	<1.1	<1.5
Ce	ppm	<5.2	<5.8
Co	ppm	84.0083	277.127
Cr	ppm	779.034	1484.58
Cs	ppm	<1.3	<1.5
Cu	ppm	135.398	5138.23
Ga	ppm	6.16908	11.0872
La	ppm	<1.7	<2.1
Mo	ppm	1.44417	3.22614
Nb	ppm	2.22128	3.67255
Nd	ppm	<2.2	<2.6
Ni	ppm	265.638	5972.54
Pb	ppm	<0.7	<1.0
Pt	ppm	<0.005	0.01
Pd	ppm	0.001	0.047
Rb	ppm	3.55415	3.37462
S	wt %	0.51	7.07
Sb	ppm	1.23387	<1.4
Sc	ppm	24.8525	27.9069
Se	ppm	1.4	10.2
Sn	ppm	<1.0	<1.3
Sr	ppm	3.40342	47.2343
Te	ppm	0.06	0.39
Th	ppm	<0.6	1.18396
Tl	ppm	<0.9	<1.2
U	ppm	<0.5	0.622011
V	ppm	137.802	164.346
W	ppm	<1.4	<2.3
Y	ppm	4.17531	7.84645
Zn	ppm	112.792	151.076
Zr	ppm	12.167	19.8899

## Sheet: Calculations
Title: I	V18-1S1		Ol-opxite
System T	hermodyn		amic Data:
Pressure	Temperature (Kelvin)	Temperature ©	ture mass	F phi S H V dVdP*10	^6 dVdT*1	0^6 Cp logf	O2(absolute) log	fO2-QFM rh	ol rhos visc	osity aH2O c	hisqr
10000	1873.15	1600	97.5071	1	1	308.762	-1.08013e+06	35.1932	-134.469	3106.92	163.005	-3.259	1.5	2.77063	0	-0.218	0.0417136	0
10000	1870.15	1597	97.507	1	1	308.5	-1.08062e+06	35.1837	-134.413	3106.32	163.005	-3.279	1.5	2.77136	0	-0.212	0.0418188	0
10000	1867.15	1594	97.5069	1	1	308.238	-1.08111e+06	35.1743	-134.356	3105.73	163.005	-3.3	1.5	2.7721	0	-0.206	0.0419246	0
10000	1864.15	1591	97.5068	1	1	307.976	-1.0816e+06	35.1649	-134.3	3105.14	163.005	-3.322	1.5	2.77284	0	-0.201	0.0420311	0
10000	1861.15	1588	97.5067	1	1	307.713	-1.08208e+06	35.1556	-134.243	3104.55	163.005	-3.343	1.5	2.77358	0	-0.195	0.0421381	0
10000	1858.15	1585	97.5066	1	1	307.449	-1.08257e+06	35.1462	-134.185	3103.96	163.005	-3.364	1.5	2.77432	0	-0.189	0.0422458	0
10000	1855.15	1582	97.5066	1	1	307.185	-1.08306e+06	35.1368	-134.128	3103.37	163.004	-3.385	1.5	2.77506	0	-0.183	0.0423541	0
10000	1852.15	1579	97.5065	1	1	306.921	-1.08355e+06	35.1274	-134.07	3102.78	163.004	-3.407	1.5	2.7758	0	-0.177	0.0424631	0
10000	1849.15	1576	97.5064	1	1	306.657	-1.08404e+06	35.118	-134.012	3102.19	163.004	-3.428	1.5	2.77654	0	-0.172	0.0425727	0
10000	1846.15	1573	97.5063	1	1	306.392	-1.08452e+06	35.1086	-133.954	3101.6	163.004	-3.449	1.5	2.77727	0	-0.166	0.0426829	0
10000	1843.15	1570	97.5062	1	1	306.126	-1.08501e+06	35.0992	-133.895	3101.02	163.004	-3.471	1.5	2.77801	0	-0.16	0.0427938	0
10000	1840.15	1567	97.5062	1	1	305.86	-1.0855e+06	35.0899	-133.837	3100.43	163.004	-3.493	1.5	2.77875	0	-0.154	0.0429054	0
10000	1837.15	1564	97.5061	1	1	305.594	-1.08599e+06	35.0805	-133.778	3099.85	163.004	-3.514	1.5	2.77949	0	-0.148	0.0430176	0
10000	1834.15	1561	97.506	1	1	305.327	-1.08648e+06	35.0711	-133.718	3099.26	163.004	-3.536	1.5	2.78023	0	-0.142	0.0431305	0
10000	1831.15	1558	97.5059	1	1	305.06	-1.08696e+06	35.0618	-133.659	3098.68	163.003	-3.558	1.5	2.78098	0	-0.136	0.043244	0
10000	1828.15	1555	97.5059	1	1	304.793	-1.08745e+06	35.0524	-133.599	3098.1	163.003	-3.58	1.5	2.78172	0	-0.13	0.0433583	0
10000	1825.15	1552	97.5058	1	1	304.525	-1.08794e+06	35.0431	-133.539	3097.51	163.003	-3.602	1.5	2.78246	0	-0.124	0.0434732	0
10000	1822.15	1549	97.5057	1	1	304.256	-1.08843e+06	35.0337	-133.479	3096.93	163.003	-3.624	1.5	2.7832	0	-0.118	0.0435889	0
10000	1819.15	1546	97.5057	1	1	303.987	-1.08892e+06	35.0243	-133.418	3096.35	163.003	-3.646	1.5	2.78394	0	-0.112	0.0437052	0
10000	1816.15	1543	97.5056	1	1	303.718	-1.08941e+06	35.015	-133.357	3095.77	163.003	-3.668	1.5	2.78468	0	-0.106	0.0438222	0
10000	1813.15	1540	97.5055	1	1	303.448	-1.08989e+06	35.0056	-133.296	3095.19	163.003	-3.69	1.5	2.78542	0	-0.1	0.04394 0	0
10000	1810.15	1537	97.5055	1	1	303.178	-1.09038e+06	34.9963	-133.235	3094.61	163.003	-3.713	1.5	2.78616	0	-0.094	0.0440584	0
10000	1807.15	1534	97.5054	1	1	302.907	-1.09087e+06	34.987	-133.173	3094.03	163.003	-3.735	1.5	2.78691	0	-0.088	0.0441776	0
10000	1804.15	1531	97.5053	1	1	302.636	-1.09136e+06	34.9776	-133.112	3093.46	163.002	-3.758	1.5	2.78765	0	-0.082	0.0442975	0
10000	1801.15	1528	97.5053	1	1	302.365	-1.09185e+06	34.9683	-133.05	3092.88	163.002	-3.78	1.5	2.78839	0	-0.075	0.0444182	0
10000	1798.15	1525	97.5052	1	1	302.093	-1.09233e+06	34.959	-132.987	3092.3	163.002	-3.803	1.5	2.78913	0	-0.069	0.0445396	0
10000	1795.15	1522	97.5052	1	1	301.82	-1.09282e+06	34.9496	-132.925	3091.73	163.002	-3.826	1.5	2.78988	0	-0.063	0.0446617	0
10000	1792.15	1519	97.5051	1	1	301.547	-1.09331e+06	34.9403	-132.862	3091.15	163.002	-3.848	1.5	2.79062	0	-0.057	0.0447846	0
10000	1789.15	1516	97.5051	1	1	301.274	-1.0938e+06	34.931	-132.799	3090.58	163.002	-3.871	1.5	2.79136	0	-0.051	0.0449083	0
10000	1786.15	1513	97.505	1	1	301	-1.09429e+06	34.9217	-132.736	3090.01	163.002	-3.894	1.5	2.79211	0	-0.044	0.0450327	0
10000	1783.15	1510	97.505	1	1	300.726	-1.09478e+06	34.9124	-132.672	3089.43	163.002	-3.917	1.5	2.79285	0	-0.038	0.0451579	0
10000	1780.15	1507	97.5049	1	1	300.451	-1.09527e+06	34.903	-132.608	3088.86	163.002	-3.94	1.5	2.79359	0	-0.032	0.0452839	0
10000	1777.15	1504	97.5049	1	1	300.176	-1.09575e+06	34.8937	-132.544	3088.29	163.002	-3.963	1.5	2.79434	0	-0.025	0.0454107	0
10000	1774.15	1501	97.5048	1	1	299.901	-1.09624e+06	34.8844	-132.48	3087.72	163.002	-3.987	1.5	2.79508	0	-0.019	0.0455383	0
10000	1771.15	1498	97.5048	1	1	299.625	-1.09673e+06	34.8751	-132.415	3087.15	163.002	-4.01	1.5	2.79582	0	-0.013	0.0456666	0
10000	1768.15	1495	97.5047	1	1	299.348	-1.09722e+06	34.8658	-132.351	3086.58	163.002	-4.033	1.5	2.79657	0	-0.006	0.0457958	0
10000	1765.15	1492	97.5047	1	1	299.071	-1.09771e+06	34.8565	-132.286	3086.02	163.001	-4.057	1.5	2.79731	0	0	0.0459258	0
10000	1762.15	1489	97.5046	1	1	298.794	-1.0982e+06	34.8472	-132.22	3085.45	163.001	-4.08	1.5	2.79806	0	0.007	0.0460566	0
10000	1759.15	1486	97.5046	1	1	298.516	-1.09868e+06	34.838	-132.155	3084.88	163.001	-4.104	1.5	2.7988	0	0.013	0.0461883	0
10000	1756.15	1483	97.5043	0.998176	0.998372	298.17	-1.09929e+06	34.8249	-131.969	3082.11	162.904	-4.128	1.5	2.79929	3.1364	0.021	0.04644 0.	0
10000	1753.15	1480	97.5025	0.983285	0.985071	297.338	-1.10072e+06	34.7852	-130.92	3063.53	162.11	-4.152	1.5	2.79791	3.1382	0.04	0.0475632	0
10000	1750.15	1477	97.5007	0.968846	0.97216	296.526	-1.10211e+06	34.7466	-129.905	3045.45	161.34	-4.176	1.5	2.79649	3.14	0.06	0.0486863	0
10000	1747.15	1474	97.499	0.954837	0.95962	295.731	-1.10347e+06	34.7088	-128.922	3027.84	160.594	-4.2	1.5	2.79505	3.14181	0.08	0.0498091	0
10000	1744.15	1471	97.4972	0.941234	0.947434	294.953	-1.10479e+06	34.672	-127.97	3010.69	159.87	-4.224	1.5	2.79358	3.14362	0.099	0.0509312	0
10000	1741.15	1468	97.4954	0.928019	0.935584	294.191	-1.10609e+06	34.6361	-127.046	2993.98	159.168	-4.248	1.5	2.79209	3.14543	0.119	0.0520525	0
10000	1738.15	1465	97.4937	0.915173	0.924057	293.445	-1.10736e+06	34.601	-126.151	2977.67	158.486	-4.272	1.5	2.79057	3.14725	0.139	0.0531726	0
10000	1735.15	1462	97.492	0.902678	0.912836	292.713	-1.1086e+06	34.5667	-125.281	2961.76	157.824	-4.296	1.5	2.78902	3.14907	0.159	0.0542913	0
10000	1732.15	1459	97.4902	0.890518	0.901908	291.995	-1.10982e+06	34.5331	-124.437	2946.22	157.179	-4.321	1.5	2.78744	3.1509	0.179	0.0554084	0
10000	1729.15	1456	97.4885	0.878677	0.891261	291.291	-1.11101e+06	34.5003	-123.616	2931.04	156.553	-4.345	1.5	2.78584	3.15273	0.2	0.0565235	0
10000	1726.15	1453	97.4868	0.867141	0.880882	290.599	-1.11217e+06	34.4681	-122.819	2916.2	155.943	-4.37	1.5	2.7842	3.15457	0.22	0.0576366	0
10000	1723.15	1450	97.4851	0.855897	0.870759	289.919	-1.11331e+06	34.4366	-122.043	2901.68	155.35	-4.394	1.5	2.78254	3.15641	0.241	0.0587472	0
10000	1720.15	1447	97.4834	0.844931	0.860883	289.251	-1.11444e+06	34.4058	-121.288	2887.48	154.771	-4.419	1.5	2.78084	3.15825	0.262	0.0598553	0
10000	1717.15	1444	97.4818	0.834231	0.851243	288.594	-1.11554e+06	34.3755	-120.553	2873.57	154.208	-4.444	1.5	2.77912	3.1601	0.283	0.0609605	0
10000	1714.15	1441	97.4801	0.823787	0.84183	287.948	-1.11662e+06	34.3458	-119.838	2859.95	153.659	-4.469	1.5	2.77736	3.16195	0.304	0.0620626	0
10000	1711.15	1438	97.4784	0.813588	0.832634	287.312	-1.11768e+06	34.3167	-119.14	2846.6	153.123	-4.494	1.5	2.77558	3.1638	0.325	0.0631615	0
10000	1708.15	1435	97.4768	0.803624	0.823647	286.685	-1.11872e+06	34.2881	-118.461	2833.51	152.6	-4.519	1.5	2.77376	3.16566	0.347	0.0642569	0
10000	1705.15	1432	97.4751	0.793884	0.814861	286.068	-1.11975e+06	34.2601	-117.798	2820.67	152.089	-4.544	1.5	2.77191	3.16752	0.368	0.0653486	0
10000	1702.15	1429	97.4735	0.784362	0.806269	285.46	-1.12075e+06	34.2325	-117.151	2808.08	151.591	-4.569	1.5	2.77003	3.16938	0.39	0.0664364	0
10000	1699.15	1426	97.4719	0.775047	0.797862	284.86	-1.12175e+06	34.2054	-116.521	2795.72	151.104	-4.595	1.5	2.76812	3.17125	0.412	0.0675201	0
10000	1696.15	1423	97.4702	0.765932	0.789636	284.268	-1.12272e+06	34.1788	-115.905	2783.58	150.628	-4.62	1.5	2.76617	3.17312	0.434	0.0685994	0
10000	1693.15	1420	97.4686	0.757009	0.781582	283.685	-1.12368e+06	34.1526	-115.303	2771.66	150.163	-4.646	1.5	2.76419	3.17499	0.456	0.0696742	0
10000	1690.15	1417	97.4681	0.729766	0.756009	282.596	-1.12552e+06	34.0137	-112.263	2743.17	149.276	-4.671	1.5	2.76608	3.17376	0.446	0.0745228	0
10000	1687.15	1414	97.4671	0.712121	0.739504	281.778	-1.12688e+06	33.9323	-110.471	2723.45	148.625	-4.697	1.5	2.76604	3.17433	0.451	0.0777017	0
10000	1684.15	1411	97.4662	0.695137	0.723563	280.983	-1.12821e+06	33.8539	-108.747	2704.39	147.997	-4.723	1.5	2.76592	3.17508	0.457	0.0809464	0
10000	1681.15	1408	97.4653	0.678771	0.708155	280.209	-1.12949e+06	33.7783	-107.087	2685.94	147.392	-4.749	1.5	2.76571	3.17595	0.462	0.0842568	0
10000	1678.15	1405	97.4644	0.662989	0.693252	279.455	-1.13074e+06	33.7054	-105.488	2668.06	146.809	-4.775	1.5	2.76542	3.17693	0.467	0.0876332	0
10000	1675.15	1402	97.4635	0.647757	0.678828	278.719	-1.13196e+06	33.6351	-103.946	2650.74	146.245	-4.801	1.5	2.76505	3.17801	0.473	0.0910757	0
10000	1672.15	1399	97.4627	0.633044	0.664859	278.001	-1.13315e+06	33.5671	-102.458	2633.93	145.701	-4.827	1.5	2.76458	3.17915	0.478	0.0945843	0
10000	1669.15	1396	97.4619	0.618821	0.651321	277.3	-1.13431e+06	33.5013	-101.021	2617.61	145.174	-4.853	1.5	2.76403	3.18035	0.484	0.0981592	0
10000	1666.15	1393	97.4611	0.605062	0.638193	276.614	-1.13544e+06	33.4377	-99.6328	2601.74	144.664	-4.88	1.5	2.76339	3.1816	0.489 0	.1018 0.00	0
10000	1663.15	1390	97.4603	0.591744	0.625457	275.944	-1.13654e+06	33.3762	-98.2899	2586.32	144.17	-4.906	1.5	2.76266	3.1829	0.495 0	.105508 0.	0
10000	1660.15	1387	97.4595	0.578842	0.613094	275.287	-1.13762e+06	33.3165	-96.9905	2571.31	143.692	-4.933	1.5	2.76184	3.18423	0.501 0	.109282 0.	0
10000	1657.15	1384	97.4588	0.566338	0.601086	274.644	-1.13867e+06	33.2586	-95.7323	2556.69	143.228	-4.959	1.5	2.76093	3.18558	0.507 0	.113123 0.	0
10000	1654.15	1381	97.4581	0.55421	0.589418	274.013	-1.13971e+06	33.2025	-94.5134	2542.46	142.778	-4.986	1.5	2.75993	3.18697	0.513 0	.117029 0.	0
10000	1651.15	1378	97.4574	0.542442	0.578075	273.394	-1.14072e+06	33.148	-93.3318	2528.57	142.34	-5.013	1.5	2.75884	3.18837	0.519 0	.121003 0.	0
10000	1648.15	1375	97.4567	0.531016	0.567043	272.787	-1.14171e+06	33.0951	-92.1858	2515.03	141.915	-5.04	1.5	2.75765	3.18979	0.525 0	.125043 0.	0
10000	1645.15	1372	97.4561	0.519916	0.556309	272.191	-1.14268e+06	33.0437	-91.0737	2501.82	141.503	-5.067	1.5	2.75637	3.19122	0.531 0	.129149 0.	0
10000	1642.15	1369	97.4554	0.509129	0.545862	271.606	-1.14363e+06	32.9937	-89.9941	2488.92	141.101	-5.094	1.5	2.755	3.19267	0.537 0	.133321 0.	0
10000	1639.15	1366	97.4548	0.498641	0.535688	271.03	-1.14456e+06	32.945	-88.9454	2476.31	140.71	-5.121	1.5	2.75353	3.19413	0.543 0	.137559 0.	0
10000	1636.15	1363	97.4542	0.488438	0.525778	270.464	-1.14548e+06	32.8977	-87.9265	2463.99	140.33	-5.149	1.5	2.75196	3.19559	0.550 0	.141863 0.	0
10000	1633.15	1360	97.4536	0.47851	0.516122	269.907	-1.14638e+06	32.8516	-86.9359	2451.95	139.959	-5.176	1.5	2.7503	3.19707	0.556 0	.146234 0.	0
10000	1630.15	1357	97.453	0.468844	0.506709	269.358	-1.14727e+06	32.8067	-85.9726	2440.17	139.598	-5.204	1.5	2.74855	3.19854	0.563 0	.150669 0.	0
10000	1627.15	1354	97.4525	0.459431	0.497532	268.818	-1.14814e+06	32.7629	-85.0355	2428.64	139.247	-5.231	1.5	2.74669	3.20002	0.569 0	.15517 0.0	0
10000	1624.15	1351	97.4519	0.45026	0.488581	268.286	-1.14899e+06	32.7202	-84.1235	2417.35	138.904	-5.259	1.5	2.74474	3.20151	0.576 0	.159736 0.	0
10000	1621.15	1348	97.4514	0.441323	0.479848	267.762	-1.14983e+06	32.6786	-83.2356	2406.3	138.569	-5.287	1.5	2.74269	3.20299	0.583 0	.164366 0.	0
10000	1618.15	1345	97.4509	0.432611	0.471327	267.245	-1.15066e+06	32.638	-82.3709	2395.47	138.242	-5.315	1.5	2.74055	3.20447	0.589 0	.169061 0.	0
10000	1615.15	1342	97.4503	0.424115	0.463009	266.735	-1.15148e+06	32.5983	-81.5285	2384.86	137.924	-5.343	1.5	2.7383	3.20595	0.596 0	.17382 0.0	0
10000	1612.15	1339	97.4498	0.415827	0.454889	266.232	-1.15228e+06	32.5596	-80.7077	2374.47	137.612	-5.371	1.5	2.73596	3.20744	0.603 0	.178642 0.	0
10000	1609.15	1336	97.4493	0.407742	0.446959	265.735	-1.15307e+06	32.5218	-79.9076	2364.27	137.309	-5.399	1.5	2.73352	3.20891	0.610 0	.183527 0.	0
10000	1606.15	1333	97.4488	0.399851	0.439214	265.245	-1.15385e+06	32.4848	-79.1276	2354.27	137.012	-5.428	1.5	2.73098	3.21039	0.617 0	.188475 0.	0
10000	1603.15	1330	97.4484	0.392149	0.431648	264.761	-1.15462e+06	32.4487	-78.3669	2344.46	136.721	-5.456	1.5	2.72834	3.21186	0.624 0	.193485 0.	0
10000	1600.15	1327	97.4479	0.384629	0.424255	264.282	-1.15538e+06	32.4134	-77.6249	2334.84	136.438	-5.485	1.5	2.72561	3.21333	0.631 0	.198557 0.	0
10000	1597.15	1324	97.4474	0.377285	0.41703	263.809	-1.15613e+06	32.3788	-76.901	2325.39	136.16	-5.513	1.5	2.72278	3.21479	0.638 0	.203689 0.	0
10000	1594.15	1321	97.447	0.370113	0.409969	263.342	-1.15687e+06	32.345	-76.1945	2316.12	135.889	-5.542	1.5	2.71984	3.21625	0.646 0	.208882 0.	0
10000	1591.15	1318	97.4465	0.363106	0.403067	262.88	-1.15759e+06	32.3119	-75.505	2307.01	135.624	-5.571	1.5	2.71682	3.2177	0.653 0	.214134 0.	0
10000	1588.15	1315	97.4461	0.356261	0.396319	262.423	-1.15831e+06	32.2795	-74.8318	2298.07	135.364	-5.6	1.5	2.71369	3.21914	0.660 0	.219446 0.	0
10000	1585.15	1312	97.4457	0.349571	0.389721	261.971	-1.15902e+06	32.2478	-74.1745	2289.29	135.11	-5.629	1.5	2.71047	3.22057	0.668 0	.224815 0.	0
10000	1582.15	1309	97.4452	0.343034	0.383268	261.524	-1.15972e+06	32.2167	-73.5326	2280.66	134.862	-5.659	1.5	2.70716	3.222	0.675 0	.230243 0.	0
10000	1579.15	1306	97.4448	0.336644	0.376958	261.081	-1.16042e+06	32.1863	-72.9057	2272.19	134.618	-5.688	1.5	2.70374	3.22342	0.683 0	.235727 0.	0
10000	1576.15	1303	97.4444	0.330398	0.370786	260.643	-1.1611e+06	32.1565	-72.2932	2263.86	134.38	-5.717	1.5	2.70024	3.22483	0.690 0	.241267 0.	0
10000	1573.15	1300	97.444	0.324291	0.364749	260.209	-1.16178e+06	32.1272	-71.6948	2255.67	134.146	-5.747	1.5	2.69664	3.22624	0.698 0	.246862 0.	0
10000	1570.15	1297	97.4436	0.318321	0.358844	259.779	-1.16245e+06	32.0985	-71.1101	2247.63	133.918	-5.777	1.5	2.69295	3.22763	0.706 0	.252511 0.	0
10000	1567.15	1294	97.4432	0.312484	0.353067	259.353	-1.16311e+06	32.0704	-70.5386	2239.72	133.694	-5.806	1.5	2.68916	3.22901	0.713 0	.258214 0.	0
10000	1564.15	1291	97.4428	0.306775	0.347414	258.931	-1.16376e+06	32.0429	-69.9801	2231.94	133.475	-5.836	1.5	2.68529	3.23039	0.721 0	.26397 0.0	0
10000	1561.15	1288	97.4424	0.301193	0.341884	258.513	-1.16441e+06	32.0158	-69.4342	2224.3	133.26	-5.866	1.5	2.68133	3.23175	0.729 0	.269777 0.	0
10000	1558.15	1285	97.442	0.295734	0.336473	258.098	-1.16505e+06	31.9892	-68.9005	2216.78	133.049	-5.896	1.5	2.67728	3.23311	0.736 0	.275635 0.	0
10000	1555.15	1282	97.4416	0.290396	0.331179	257.688	-1.16568e+06	31.9632	-68.3787	2209.39	132.843	-5.927	1.5	2.67314	3.23445	0.744 0	.281543 0.	0
10000	1552.15	1279	97.4412	0.285174	0.325998	257.28	-1.16631e+06	31.9376	-67.8685	2202.12	132.64	-5.957	1.5	2.66892	3.23578	0.752 0	.2875 0.00	0
10000	1549.15	1276	97.4408	0.280067	0.320929	256.876	-1.16693e+06	31.9125	-67.3697	2194.97	132.442	-5.988	1.5	2.66462	3.2371	0.760 0	.293505 0.	0
10000	1546.15	1273	97.4404	0.275073	0.315968	256.475	-1.16754e+06	31.8878	-66.8818	2187.94	132.248	-6.018	1.5	2.66023	3.23841	0.767 0	.299557 0.	0
10000	1543.15	1270	97.44	0.270188	0.311114	256.078	-1.16815e+06	31.8636	-66.4047	2181.02	132.057	-6.049	1.5	2.65577	3.23971	0.775 0	.305655 0.	0
10000	1540.15	1267	97.4397	0.26541	0.306363	255.683	-1.16875e+06	31.8398	-65.938	2174.22	131.87	-6.08	1.5	2.65123	3.241	0.783 0	.311799 0.	0
10000	1537.15	1264	97.4393	0.260737	0.301715	255.292	-1.16935e+06	31.8164	-65.4816	2167.52	131.687	-6.111	1.5	2.64661	3.24227	0.791 0	.317986 0.	0
10000	1534.15	1261	97.4389	0.256167	0.297166	254.903	-1.16994e+06	31.7934	-65.0351	2160.94	131.507	-6.142	1.5	2.64192	3.24354	0.798 0	.324217 0.	0
10000	1531.15	1258	97.4385	0.251697	0.292715	254.518	-1.17052e+06	31.7708	-64.5983	2154.46	131.331	-6.173	1.5	2.63716	3.24479	0.806 0	.33049 0.0	0
10000	1528.15	1255	97.4381	0.247326	0.28836	254.135	-1.1711e+06	31.7485	-64.1711	2148.09	131.158	-6.204	1.5	2.63233	3.24602	0.814 0	.336804 0.	0
10000	1525.15	1252	97.4377	0.243051	0.284098	253.755	-1.17168e+06	31.7267	-63.7531	2141.83	130.989	-6.236	1.5	2.62743	3.24725	0.821 0	.343158 0.	0
10000	1522.15	1249	97.4374	0.23887	0.279928	253.377	-1.17224e+06	31.7052	-63.3442	2135.66	130.823	-6.267	1.5	2.62247	3.24846	0.829 0	.349552 0.	0
10000	1519.15	1246	97.437	0.234782	0.275848	253.002	-1.17281e+06	31.684	-62.9441	2129.6	130.66	-6.299	1.5	2.61745	3.24966	0.837 0	.355984 0.	0
10000	1516.15	1243	97.4366	0.230785	0.271855	252.629	-1.17337e+06	31.6632	-62.5526	2123.63	130.5	-6.331	1.5	2.61237	3.25085	0.844 0	.362454 0.	0
10000	1513.15	1240	97.4362	0.226876	0.267949	252.259	-1.17392e+06	31.6428	-62.1696	2117.76	130.343	-6.363	1.5	2.60724	3.25203	0.852 0	.36896 0.0	0
10000	1510.15	1237	97.4358	0.223054	0.264128	251.891	-1.17447e+06	31.6226	-61.7948	2111.99	130.189	-6.395	1.5	2.60205	3.25319	0.859 0	.375501 0.	0
10000	1507.15	1234	97.4354	0.219317	0.260389	251.526	-1.17502e+06	31.6028	-61.4281	2106.31	130.037	-6.427	1.5	2.59682	3.25434	0.867 0	.382077 0.	0
10000	1504.15	1231	97.435	0.215664	0.256732	251.162	-1.17556e+06	31.5833	-61.0692	2100.73	129.889	-6.46	1.5	2.59153	3.25547	0.874 0	.388687 0.	0
10000	1501.15	1228	97.4346	0.212093	0.253154	250.801	-1.17609e+06	31.5641	-60.718	2095.24	129.744	-6.492	1.5	2.58621	3.2566	0.881 0	.39533 0.0	0
10000	1498.15	1225	97.4342	0.208603	0.249654	250.442	-1.17662e+06	31.5451	-60.3744	2089.83	129.601	-6.525	1.5	2.58084	3.25771	0.889 0	.402004 0.	0
10000	1495.15	1222	97.4338	0.205191	0.24623	250.085	-1.17715e+06	31.5265	-60.0381	2084.52	129.461	-6.557	1.5	2.57543	3.2588	0.896 0	.408709 0.	0
10000	1492.15	1219	97.4334	0.201856	0.242881	249.73	-1.17768e+06	31.5081	-59.709	2079.29	129.323	-6.59	1.5	2.57	3.25989	0.903 0	.415445 0.	0
10000	1489.15	1216	97.433	0.198596	0.239605	249.377	-1.1782e+06	31.4901	-59.3869	2074.15	129.188	-6.623	1.5	2.56453	3.26096	0.910 0	.422209 0.	0
10000	1486.15	1213	97.4326	0.195411	0.236402	249.026	-1.17871e+06	31.4722	-59.0716	2069.1	129.056	-6.656	1.5	2.55903	3.26201	0.917 0	.429002 0.	0
10000	1483.15	1210	97.4322	0.192298	0.233268	248.676	-1.17922e+06	31.4547	-58.7631	2064.13	128.926	-6.69	1.5	2.5535	3.26306	0.923 0	.435823 0.	0
10000	1480.15	1207	97.4317	0.189256	0.230204	248.329	-1.17973e+06	31.4373	-58.4611	2059.24	128.798	-6.723	1.5	2.54796	3.26409	0.930 0	.44267 0.0	0
10000	1477.15	1204	97.4313	0.186284	0.227206	247.983	-1.18024e+06	31.4203	-58.1655	2054.43	128.673	-6.757	1.5	2.5424	3.26511	0.936 0	.449543 0.	0
10000	1474.15	1201	97.4309	0.18338	0.224275	247.638	-1.18074e+06	31.4035	-57.8762	2049.7	128.549	-6.79	1.5	2.53682	3.26612	0.943 0	.456442 0.	0
10000	1471.15	1198	97.4305	0.180542	0.221408	247.296	-1.18123e+06	31.3869	-57.5929	2045.05	128.429	-6.824	1.5	2.53123	3.26711	0.949 0	.463365 0.	0
10000	1468.15	1195	97.43	0.17777	0.218605	246.955	-1.18173e+06	31.3705	-57.3156	2040.48	128.31	-6.858	1.5	2.52563	3.26809	0.955 0	.470311 0.	0
10000	1465.15	1192	97.4296	0.175062	0.215863	246.615	-1.18222e+06	31.3543	-57.0442	2035.99	128.193	-6.892	1.5	2.52003	3.26906	0.961 0	.47728 0.0	0
10000	1462.15	1189	97.4291	0.172416	0.213182	246.277	-1.18271e+06	31.3384	-56.7784	2031.57	128.079	-6.926	1.5	2.51442	3.27001	0.967 0	.484272 0.	0
10000	1459.15	1186	97.4287	0.169831	0.21056	245.94	-1.18319e+06	31.3227	-56.5182	2027.22	127.966	-6.961	1.5	2.50882	3.27096	0.973 0	.491285 0.	0
10000	1456.15	1183	97.4282	0.167306	0.207996	245.605	-1.18367e+06	31.3072	-56.2634	2022.95	127.856	-6.995	1.5	2.50321	3.27189	0.979 0	.498319 0.	0
10000	1453.15	1180	97.4278	0.164839	0.205488	245.271	-1.18415e+06	31.2919	-56.0138	2018.74	127.747	-7.03	1.5	2.49762	3.27281	0.984 0	.505374 0.	0
10000	1450.15	1177	97.4273	0.16243	0.203035	244.938	-1.18463e+06	31.2768	-55.7694	2014.61	127.64	-7.065	1.5	2.49203	3.27372	0.990 0	.512448 0.	0
10000	1447.15	1174	97.4268	0.160076	0.200636	244.607	-1.1851e+06	31.2618	-55.5301	2010.55	127.535	-7.1	1.5	2.48645	3.27461	0.995 0	.519541 0.	0
10000	1444.15	1171	97.4264	0.157776	0.19829	244.276	-1.18557e+06	31.2471	-55.2956	2006.55	127.432	-7.135	1.5	2.48089	3.27549	1.000 0	.526652 0.	0
10000	1441.15	1168	97.4259	0.15553	0.195995	243.947	-1.18604e+06	31.2325	-55.0659	2002.62	127.33	-7.17	1.5	2.47534	3.27637	1.005 0	.533782 0.	0
10000	1438.15	1165	97.4254	0.153335	0.19375	243.619	-1.1865e+06	31.2182	-54.8409	1998.75	127.23	-7.205	1.5	2.46982	3.27723	1.010 0	.540928 0.	0
10000	1435.15	1162	97.4249	0.151191	0.191554	243.292	-1.18696e+06	31.2039	-54.6204	1994.95	127.132	-7.241	1.5	2.46431	3.27808	1.014 0	.548092 0.	0
10000	1432.15	1159	97.4244	0.149097	0.189406	242.966	-1.18742e+06	31.1899	-54.4043	1991.21	127.036	-7.277	1.5	2.45883	3.27892	1.019 0	.555272 0.	0
10000	1429.15	1156	97.4239	0.14705	0.187304	242.641	-1.18788e+06	31.176	-54.1925	1987.53	126.94	-7.312	1.5	2.45337	3.27975	1.023 0	.562467 0.	0
10000	1426.15	1153	97.4234	0.14505	0.185247	242.317	-1.18833e+06	31.1623	-53.9849	1983.91	126.847	-7.348	1.5	2.44794	3.28056	1.027 0	.569679 0.	0
10000	1423.15	1150	97.4229	0.143096	0.183235	241.994	-1.18878e+06	31.1487	-53.7814	1980.35	126.755	-7.385	1.5	2.44254	3.28137	1.031 0	.576905 0.	0
10000	1420.15	1147	97.4224	0.141187	0.181265	241.672	-1.18923e+06	31.1353	-53.5819	1976.85	126.664	-7.421	1.5	2.43717	3.28217	1.035 0	.584145 0.	0
10000	1417.15	1144	97.4219	0.139321	0.179337	241.35	-1.18968e+06	31.122	-53.3862	1973.4	126.575	-7.457	1.5	2.43183	3.28296	1.038 0	.5914 0.00	0
10000	1414.15	1141	97.4214	0.137497	0.17745	241.03	-1.19013e+06	31.1089	-53.1943	1970.01	126.487	-7.494	1.5	2.42653	3.28373	1.042 0	.598669 0.	0
10000	1411.15	1138	97.4208	0.135714	0.175603	240.71	-1.19057e+06	31.0959	-53.006	1966.67	126.4	-7.531	1.5	2.42126	3.2845	1.045 0	.605951 0.	0
10000	1408.15	1135	97.4203	0.133971	0.173794	240.391	-1.19101e+06	31.0831	-52.8213	1963.38	126.314	-7.567	1.5	2.41603	3.28526	1.048 0	.613246 0.	0
10000	1405.15	1132	97.4198	0.132267	0.172023	240.072	-1.19145e+06	31.0703	-52.64	1960.14	126.23	-7.605	1.5	2.41083	3.28601	1.051 0	.620554 0.	0
10000	1402.15	1129	97.4192	0.130602	0.170289	239.754	-1.19189e+06	31.0577	-52.4622	1956.95	126.147	-7.642	1.5	2.40568	3.28675	1.054 0	.627874 0.	0
10000	1399.15	1126	97.4187	0.128972	0.16859	239.437	-1.19232e+06	31.0453	-52.2875	1953.82	126.065	-7.679	1.5	2.40056	3.28748	1.057 0	.635207 0.	0
10000	1396.15	1123	97.4182	0.127379	0.166925	239.12	-1.19276e+06	31.0329	-52.1161	1950.72	125.984	-7.717	1.5	2.39549	3.28821	1.059 0	.642551 0.	0
10000	1393.15	1120	97.4176	0.125821	0.165295	238.804	-1.19319e+06	31.0207	-51.9477	1947.68	125.904	-7.754	1.5	2.39046	3.28892	1.061 0	.649907 0.	0
10000	1390.15	1117	97.4171	0.124297	0.163697	238.489	-1.19362e+06	31.0086	-51.7824	1944.68	125.825	-7.792	1.5	2.38546	3.28963	1.064 0	.657274 0.	0
10000	1387.15	1114	97.4165	0.122805	0.162131	238.174	-1.19405e+06	30.9966	-51.62	1941.72	125.748	-7.83	1.5	2.38052	3.29032	1.065 0	.664652 0.	0
10000	1384.15	1111	97.416	0.121346	0.160596	237.859	-1.19447e+06	30.9847	-51.4604	1938.81	125.671	-7.868	1.5	2.37561	3.29101	1.067 0	.672042 0.	0
10000	1381.15	1108	97.4154	0.119918	0.159091	237.545	-1.1949e+06	30.9729	-51.3036	1935.94	125.595	-7.907	1.5	2.37075	3.2917	1.069 0	.679442 0.	0
10000	1378.15	1105	97.4148	0.11852	0.157615	237.231	-1.19532e+06	30.9612	-51.1494	1933.1	125.52	-7.945	1.5	2.36594	3.29237	1.070 0	.686852 0.	0
10000	1375.15	1102	97.4143	0.117152	0.156168	236.918	-1.19575e+06	30.9496	-50.9979	1930.31	125.446	-7.984	1.5	2.36117	3.29304	1.072 0	.694273 0.	0
10000	1372.15	1099	97.4137	0.115813	0.154748	236.605	-1.19617e+06	30.9381	-50.8489	1927.56	125.372	-8.023	1.5	2.35644	3.2937	1.073 0	.701704 0.	0
10000	1369.15	1096	97.4131	0.114501	0.153356	236.292	-1.19659e+06	30.9267	-50.7024	1924.84	125.3	-8.062	1.5	2.35176	3.29436	1.074 0	.709145 0.	0
10000	1366.15	1093	97.4125	0.113216	0.151989	235.98	-1.197e+06	30.9154	-50.5582	1922.16	125.228	-8.101	1.5	2.34713	3.295	1.075 0	.716596 0.	0
10000	1363.15	1090	97.412	0.111958	0.150648	235.667	-1.19742e+06	30.9042	-50.4164	1919.52	125.157	-8.14	1.5	2.34253	3.29564	1.075 0	.724057 0.	0
10000	1360.15	1087	97.4114	0.110725	0.149332	235.355	-1.19783e+06	30.8931	-50.2768	1916.91	125.087	-8.18	1.5	2.33799	3.29628	1.076 0	.731527 0.	0
10000	1357.15	1084	97.4108	0.109518	0.14804	235.044	-1.19825e+06	30.8821	-50.1395	1914.34	125.018	-8.22	1.5	2.3335	3.29691	1.076 0	.739006 0.	0
10000	1354.15	1081	97.4102	0.108334	0.146771	234.732	-1.19866e+06	30.8711	-50.0043	1911.79	124.949	-8.26	1.5	2.32904	3.29753	1.076 0	.746495 0.	0
10000	1351.15	1078	97.4096	0.107174	0.145525	234.421	-1.19907e+06	30.8602	-49.8711	1909.28	124.881	-8.3	1.5	2.32464	3.29815	1.076 0	.753993 0.	0
10000	1348.15	1075	97.409	0.106037	0.144301	234.11	-1.19948e+06	30.8495	-49.74	1906.81	124.813	-8.34	1.5	2.32028	3.29876	1.076 0	.7615 0.00	0
10000	1345.15	1072	97.4084	0.104922	0.143098	233.799	-1.19989e+06	30.8387	-49.6108	1904.36	124.746	-8.38	1.5	2.31596	3.29936	1.076 0	.769016 0.	0
10000	1342.15	1069	97.4078	0.103829	0.141917	233.488	-1.2003e+06	30.8281	-49.4836	1901.94	124.68	-8.421	1.5	2.31169	3.29996	1.076 0	.776541 0.	0
10000	1339.15	1066	97.4072	0.102756	0.140756	233.177	-1.20071e+06	30.8175	-49.3582	1899.55	124.614	-8.462	1.5	2.30747	3.30055	1.075 0	.784074 0.	0
10000	1336.15	1063	97.4067	0.101705	0.139614	232.866	-1.20111e+06	30.8071	-49.2346	1897.19	124.549	-8.503	1.5	2.30329	3.30114	1.074 0	.791617 0.	0
10000	1333.15	1060	97.4061	0.100673	0.138492	232.556	-1.20152e+06	30.7966	-49.1128	1894.85	124.484	-8.544	1.5	2.29916	3.30173	1.073 0	.799167 0.	0
10000	1330.15	1057	97.4054	0.0996602	0.137389	232.245	-1.20192e+06	30.7863	-48.9927	1892.54	124.42	-8.585	1.5	2.29507	3.30231	1.072 0	.806727 0.	0
10000	1327.15	1054	97.4048	0.0986666	0.136304	231.935	-1.20232e+06	30.776	-48.8743	1890.26	124.356	-8.627	1.5	2.29102	3.30288	1.071 0	.814295 0.	0
10000	1324.15	1051	97.4042	0.0976914	0.135237	231.624	-1.20273e+06	30.7658	-48.7575	1888.01	124.293	-8.669	1.5	2.28702	3.30345	1.070 0	.821871 0.	0
10000	1321.15	1048	97.4036	0.096734	0.134187	231.313	-1.20313e+06	30.7557	-48.6422	1885.77	124.231	-8.71	1.5	2.28307	3.30401	1.068 0	.829455 0.	0
10000	1318.15	1045	97.403	0.0957939	0.133154	231.003	-1.20353e+06	30.7456	-48.5285	1883.57	124.168	-8.753	1.5	2.27916	3.30457	1.067 0	.837048 0.	0
10000	1315.15	1042	97.4024	0.0948709	0.132137	230.692	-1.20393e+06	30.7355	-48.4163	1881.38	124.107	-8.795	1.5	2.27529	3.30513	1.065 0	.844649 0.	0
10000	1312.15	1039	97.4018	0.0939642	0.131137	230.381	-1.20433e+06	30.7256	-48.3056	1879.22	124.045	-8.837	1.5	2.27146	3.30568	1.063 0	.852258 0.	0
10000	1309.15	1036	97.4012	0.0930737	0.130152	230.071	-1.20472e+06	30.7157	-48.1963	1877.08	123.984	-8.88	1.5	2.26768	3.30623	1.061 0	.859874 0.	0
10000	1306.15	1033	97.4006	0.0921988	0.129182	229.76	-1.20512e+06	30.7058	-48.0883	1874.96	123.923	-8.923	1.5	2.26394	3.30677	1.059 0	.867499 0.	0
10000	1303.15	1030	97.4	0.0913391	0.128227	229.449	-1.20551e+06	30.696	-47.9817	1872.87	123.863	-8.966	1.5	2.26024	3.30731	1.057 0	.875132 0.	0
10000	1300.15	1027	97.3994	0.0904943	0.127286	229.138	-1.20591e+06	30.6863	-47.8765	1870.79	123.803	-9.009	1.5	2.25658	3.30785	1.055 0	.882773 0.	0
10000	1297.15	1024	97.3988	0.0896639	0.12636	228.826	-1.2063e+06	30.6766	-47.7725	1868.73	123.744	-9.053	1.5	2.25297	3.30838	1.052 0	.890421 0.	0
10000	1294.15	1021	97.3981	0.0888477	0.125447	228.515	-1.2067e+06	30.667	-47.6697	1866.7	123.684	-9.096	1.5	2.24939	3.30891	1.049 0	.898077 0.	0
10000	1291.15	1018	97.3975	0.0880452	0.124548	228.203	-1.20709e+06	30.6574	-47.5682	1864.68	123.625	-9.14	1.5	2.24586	3.30943	1.047 0	.905741 0.	0
10000	1288.15	1015	97.3969	0.0872561	0.123661	227.892	-1.20748e+06	30.6479	-47.4679	1862.68	123.567	-9.184	1.5	2.24237	3.30995	1.044 0	.913412 0.	0
10000	1285.15	1012	97.3963	0.08648	0.122788	227.58	-1.20787e+06	30.6384	-47.3687	1860.7	123.508	-9.229	1.5	2.23891	3.31047	1.041 0	.921091 0.	0
10000	1282.15	1009	97.395	0.085634	0.121872	227.247	-1.20828e+06	30.6294	-47.2723	1858.49	123.448	-9.273	1.5	2.23429	3.31101	1.041 0	.928811 0.	0
10000	1279.15	1006	97.3943	0.0848737	0.121017	226.932	-1.20867e+06	30.6201	-47.1759	1856.52	123.39	-9.318	1.5	2.23076	3.31152	1.038 0	.936501 0.	0
10000	1276.15	1003	97.3936	0.0841265	0.120175	226.616	-1.20906e+06	30.6109	-47.0806	1854.56	123.332	-9.363	1.5	2.22727	3.31203	1.036 0	.944196 0.	0
10000	1273.15	1000	97.3929	0.083392	0.119345	226.3	-1.20946e+06	30.6017	-46.9864	1852.63	123.275	-9.408	1.5	2.22383	3.31253	1.033 0	.951896 0.	0
10000	1270.15	997	97.3922	0.0826698	0.118527	225.985	-1.20985e+06	30.5925	-46.8933	1850.72	123.218	-9.453	1.5	2.22044	3.31304	1.029 0	.959602 0.	0
10000	1267.15	994	97.3915	0.0819596	0.117721	225.669	-1.21024e+06	30.5834	-46.8012	1848.82	123.161	-9.499	1.5	2.21709	3.31353	1.026 0	.967312 0.	0
10000	1264.15	991	97.3908	0.081261	0.116925	225.352	-1.21062e+06	30.5743	-46.7101	1846.94	123.104	-9.545	1.5	2.21378	3.31403	1.023 0	.975028 0.	0
10000	1261.15	988	97.3901	0.0805739	0.116141	225.036	-1.21101e+06	30.5653	-46.6201	1845.08	123.048	-9.591	1.5	2.21052	3.31452	1.019 0	.98275 0.0	0
10000	1258.15	985	97.3894	0.0798978	0.115368	224.719	-1.2114e+06	30.5563	-46.5309	1843.23	122.992	-9.637	1.5	2.2073	3.31501	1.016 0	.990476 0.	0
10000	1255.15	982	97.3887	0.0792325	0.114605	224.402	-1.21179e+06	30.5473	-46.4427	1841.4	122.936	-9.683	1.5	2.20413	3.31549	1.012 0	.998208 0.	0
10000	1252.15	979	97.3889	0.0750559	0.108558	224.009	-1.21228e+06	30.528	-47.5126	1836.7	122.812	-9.73	1.5	2.20565	3.31005	1.016 1	.00036 0.0	0
10000	1249.15	976	97.3895	0.069715	0.100757	223.592	-1.21281e+06	30.5052	-48.9462	1830.88	122.665	-9.777	1.5	2.20896	3.30276	1.023 1	.00035 0.0	0
10000	1246.15	973	97.39	0.0645861	0.093273	223.181	-1.21333e+06	30.4832	-50.2893	1825.06	122.52	-9.824	1.5	2.21227	3.29595	1.030 1	.00035 0.0	0
10000	1243.15	970	97.3904	0.0596569	0.086086	222.776	-1.21385e+06	30.4618	-51.5478	1819.24	122.378	-9.871	1.5	2.21557	3.28959	1.037 1	.00034 0.0	0
10000	1240.15	967	97.393	0.049778	0.071916	222.252	-1.21454e+06	30.4248	-53.9722	1808.52	122.107	-9.919	1.5	2.21569	3.27746	1.041 1	.00038 0.0	0
10000	1237.15	964	97.47	0	0	220.959	-1.21739e+06	30.2727	-66.1571	1754.14	121.14	-9.967	1.5	0	3.21973	1.052 1	0
10000	1234.15	961	97.4689	0	0	220.653	-1.21775e+06	30.267	-65.9655	1752.14	121.099	-10.015	1.5	0	3.2203	1.052	1 0.000
10000	1231.15	958	97.4679	0	0	220.347	-1.21811e+06	30.2614	-65.7743	1750.14	121.058	-10.063	1.5	0	3.22087	1.052	1 0.000
10000	1228.15	955	97.4669	0	0	220.04	-1.21847e+06	30.2557	-65.5835	1748.14	121.017	-10.111	1.5	0	3.22144	1.052	1 0.000
10000	1225.15	952	97.4659	0	0	219.733	-1.21883e+06	30.2501	-65.3932	1746.14	120.976	-10.16	1.5	0	3.22201	1.052	1 0.000
10000	1222.15	949	97.465	0	0	219.425	-1.21919e+06	30.2445	-65.2033	1744.13	120.935	-10.209	1.5	0	3.22257	1.052	1 0.000
10000	1219.15	946	97.4641	0	0	219.116	-1.21956e+06	30.2388	-65.0139	1742.13	120.894	-10.258	1.5	0	3.22314	1.052	1 0.000
10000	1216.15	943	97.4632	0	0	218.807	-1.21992e+06	30.2332	-64.825	1740.12	120.852	-10.308	1.5	0	3.22371	1.052	1 0.000
10000	1213.15	940	97.4624	0	0	218.497	-1.22028e+06	30.2277	-64.6365	1738.11	120.811	-10.357	1.5	0	3.22428	1.052	1 0.000
10000	1210.15	937	97.4616	0	0	218.187	-1.22064e+06	30.2221	-64.4484	1736.1	120.769	-10.407	1.5	0	3.22485	1.052	1 0.000
10000	1207.15	934	97.4608	0	0	217.876	-1.22101e+06	30.2165	-64.2608	1734.08	120.728	-10.458	1.5	0	3.22541	1.052	1 0.000
10000	1204.15	931	97.4601	0	0	217.565	-1.22137e+06	30.211	-64.0737	1732.07	120.686	-10.508	1.5	0	3.22598	1.052	1 0.000
10000	1201.15	928	97.4594	0	0	217.253	-1.22174e+06	30.2054	-63.8871	1730.05	120.644	-10.559	1.5	0	3.22655	1.052	1 0.000
10000	1198.15	925	97.4587	0	0	216.94	-1.2221e+06	30.1999	-63.7009	1728.04	120.603	-10.61	1.5	0	3.22712	1.052	1 0.000
10000	1195.15	922	97.4581	0	0	216.627	-1.22246e+06	30.1944	-63.5152	1726.02	120.561	-10.661	1.5	0	3.22769	1.052	1 0.000
10000	1192.15	919	97.4575	0	0	216.313	-1.22283e+06	30.1889	-63.33	1724	120.519	-10.712	1.5	0	3.22825	1.052	1 0.000
Title: I	IV18-SB3B		Hnb-pxite
System T	hermodyn		amic Data:
Pressure	Temperature (Kelvin)	Temperature (Celsius)	ture mass	F phi S H V dVdP*10	^6 dVdT*1	0^6 Cp logf	O2(absolute) lo	gfO2-QFM r	hol rhos vis	cosity aH2O	chisqr
10000	1873.15	1600	93.9665	1	1	311.403	-900391	34.8857	-166.555	4504.48	150.182	-3.259	1.5	2.69355	0	-0.707	0.313154 0.000
10000	1870.15	1597	93.9663	1	1	311.162	-900839	34.8721	-166.459	4503.75	150.182	-3.279	1.5	2.6946	0	-0.702	0.313753 0.000
10000	1867.15	1594	93.9662	1	1	310.92	-901288	34.8584	-166.361	4503.02	150.182	-3.3	1.5	2.69565	0	-0.697	0.314355 0.000
10000	1864.15	1591	93.966	1	1	310.678	-901737	34.8448	-166.264	4502.28	150.182	-3.322	1.5	2.6967	0	-0.693	0.314961 0.000
10000	1861.15	1588	93.9659	1	1	310.435	-902186	34.8311	-166.166	4501.55	150.182	-3.343	1.5	2.69775	0	-0.688	0.315569 0.000
10000	1858.15	1585	93.9657	1	1	310.192	-902635	34.8175	-166.068	4500.83	150.181	-3.364	1.5	2.69881	0	-0.683	0.316181 0.000
10000	1855.15	1582	93.9656	1	1	309.949	-903084	34.8039	-165.97	4500.1	150.181	-3.385	1.5	2.69986	0	-0.679	0.316796 0.000
10000	1852.15	1579	93.9654	1	1	309.705	-903533	34.7902	-165.871	4499.37	150.181	-3.407	1.5	2.70092	0	-0.674	0.317414 0.000
10000	1849.15	1576	93.9653	1	1	309.461	-903982	34.7766	-165.772	4498.64	150.181	-3.428	1.5	2.70197	0	-0.669	0.318035 0.000
10000	1846.15	1573	93.9652	1	1	309.216	-904431	34.763	-165.673	4497.92	150.18	-3.449	1.5	2.70302	0	-0.665	0.31866 0.000
10000	1843.15	1570	93.965	1	1	308.972	-904880	34.7494	-165.574	4497.19	150.18	-3.471	1.5	2.70408	0	-0.66	0.319288 0.000
10000	1840.15	1567	93.9649	1	1	308.726	-905329	34.7357	-165.474	4496.47	150.18	-3.493	1.5	2.70514	0	-0.655	0.31992 0.000
10000	1837.15	1564	93.9648	1	1	308.481	-905778	34.7221	-165.374	4495.75	150.18	-3.514	1.5	2.70619	0	-0.65	0.320555 0.000
10000	1834.15	1561	93.9646	1	1	308.235	-906227	34.7085	-165.273	4495.03	150.179	-3.536	1.5	2.70725	0	-0.645	0.321193 0.000
10000	1831.15	1558	93.9645	1	1	307.988	-906676	34.6949	-165.173	4494.31	150.179	-3.558	1.5	2.70831	0	-0.641	0.321835 0.000
10000	1828.15	1555	93.9644	1	1	307.741	-907125	34.6813	-165.072	4493.59	150.179	-3.58	1.5	2.70937	0	-0.636	0.32248 0.000
10000	1825.15	1552	93.9643	1	1	307.494	-907574	34.6677	-164.97	4492.87	150.179	-3.602	1.5	2.71042	0	-0.631	0.323128 0.000
10000	1822.15	1549	93.9641	1	1	307.247	-908024	34.6541	-164.869	4492.15	150.178	-3.624	1.5	2.71148	0	-0.626	0.32378 0.000
10000	1819.15	1546	93.964	1	1	306.999	-908473	34.6406	-164.767	4491.43	150.178	-3.646	1.5	2.71254	0	-0.621	0.324436 0.000
10000	1816.15	1543	93.9639	1	1	306.75	-908922	34.627	-164.665	4490.72	150.178	-3.668	1.5	2.7136	0	-0.616	0.325095 0.000
10000	1813.15	1540	93.9638	1	1	306.501	-909371	34.6134	-164.562	4490	150.178	-3.69	1.5	2.71466	0	-0.611	0.325758 0.000
10000	1810.15	1537	93.9637	1	1	306.252	-909821	34.5998	-164.46	4489.29	150.177	-3.713	1.5	2.71573	0	-0.606	0.326425 0.000
10000	1807.15	1534	93.9636	1	1	306.003	-910270	34.5863	-164.357	4488.57	150.177	-3.735	1.5	2.71679	0	-0.601	0.327095 0.000
10000	1804.15	1531	93.9635	1	1	305.753	-910719	34.5727	-164.253	4487.86	150.177	-3.758	1.5	2.71785	0	-0.596	0.327768 0.000
10000	1801.15	1528	93.9634	1	1	305.502	-911169	34.5592	-164.15	4487.15	150.177	-3.78	1.5	2.71891	0	-0.591	0.328446 0.000
10000	1798.15	1525	93.9633	1	1	305.251	-911618	34.5456	-164.046	4486.44	150.176	-3.803	1.5	2.71998	0	-0.586	0.329127 0.000
10000	1795.15	1522	93.9632	1	1	305	-912067	34.5321	-163.942	4485.73	150.176	-3.826	1.5	2.72104	0	-0.581	0.329812 0.000
10000	1792.15	1519	93.9631	1	1	304.749	-912517	34.5185	-163.837	4485.02	150.176	-3.848	1.5	2.72211	0	-0.576	0.330501 0.000
10000	1789.15	1516	93.963	1	1	304.497	-912966	34.505	-163.733	4484.32	150.175	-3.871	1.5	2.72317	0	-0.571	0.331194 0.000
10000	1786.15	1513	93.9629	1	1	304.244	-913416	34.4914	-163.628	4483.61	150.175	-3.894	1.5	2.72424	0	-0.566	0.33189 0.000
10000	1783.15	1510	93.9628	1	1	303.991	-913865	34.4779	-163.522	4482.91	150.175	-3.917	1.5	2.7253	0	-0.561	0.332591 0.000
10000	1780.15	1507	93.9627	1	1	303.738	-914315	34.4644	-163.417	4482.2	150.175	-3.94	1.5	2.72637	0	-0.556	0.333295 0.000
10000	1777.15	1504	93.9626	1	1	303.484	-914764	34.4509	-163.311	4481.5	150.174	-3.963	1.5	2.72744	0	-0.551	0.334003 0.000
10000	1774.15	1501	93.9626	1	1	303.23	-915214	34.4374	-163.205	4480.8	150.174	-3.987	1.5	2.72851	0	-0.546	0.334715 0.000
10000	1771.15	1498	93.9625	1	1	302.976	-915663	34.4238	-163.098	4480.09	150.174	-4.01	1.5	2.72958	0	-0.541	0.335432 0.000
10000	1768.15	1495	93.9624	1	1	302.721	-916113	34.4103	-162.992	4479.39	150.173	-4.033	1.5	2.73064	0	-0.536	0.336152 0.000
10000	1765.15	1492	93.9623	1	1	302.466	-916563	34.3968	-162.885	4478.69	150.173	-4.057	1.5	2.73171	0	-0.53	0.336876 0.000
10000	1762.15	1489	93.9623	1	1	302.21	-917013	34.3833	-162.778	4478	150.173	-4.08	1.5	2.73278	0	-0.525	0.337605 0.000
10000	1759.15	1486	93.9622	1	1	301.954	-917462	34.3699	-162.67	4477.3	150.172	-4.104	1.5	2.73386	0	-0.52	0.338338 0.000
10000	1756.15	1483	93.9621	1	1	301.697	-917912	34.3564	-162.562	4476.6	150.172	-4.128	1.5	2.73493	0	-0.515	0.339074 0.000
10000	1753.15	1480	93.9621	1	1	301.44	-918362	34.3429	-162.454	4475.91	150.172	-4.152	1.5	2.736	0	-0.509	0.339815 0.000
10000	1750.15	1477	93.962	1	1	301.183	-918812	34.3294	-162.346	4475.21	150.171	-4.176	1.5	2.73707	0	-0.504	0.340561 0.000
10000	1747.15	1474	93.962	1	1	300.925	-919261	34.3159	-162.237	4474.52	150.171	-4.2	1.5	2.73814	0	-0.499	0.34131 0.000
10000	1744.15	1471	93.9619	1	1	300.666	-919711	34.3025	-162.128	4473.83	150.171	-4.224	1.5	2.73922	0	-0.494	0.342064 0.000
10000	1741.15	1468	93.9619	1	1	300.408	-920161	34.289	-162.019	4473.14	150.17	-4.248	1.5	2.74029	0	-0.488	0.342823 0.000
10000	1738.15	1465	93.9618	1	1	300.148	-920611	34.2755	-161.91	4472.45	150.17	-4.272	1.5	2.74137	0	-0.483	0.343585 0.000
10000	1735.15	1462	93.9618	1	1	299.889	-921061	34.2621	-161.8	4471.76	150.17	-4.296	1.5	2.74244	0	-0.477	0.344352 0.000
10000	1732.15	1459	93.9617	1	1	299.629	-921511	34.2486	-161.69	4471.07	150.169	-4.321	1.5	2.74352	0	-0.472	0.345124 0.000
10000	1729.15	1456	93.9617	1	1	299.368	-921961	34.2352	-161.58	4470.38	150.169	-4.345	1.5	2.74459	0	-0.467	0.3459 0.000
10000	1726.15	1453	93.9616	1	1	299.107	-922411	34.2217	-161.469	4469.7	150.168	-4.37	1.5	2.74567	0	-0.461	0.346681 0.000
10000	1723.15	1450	93.9616	1	1	298.846	-922861	34.2083	-161.359	4469.01	150.168	-4.394	1.5	2.74675	0	-0.456	0.347466 0.000
10000	1720.15	1447	93.9616	1	1	298.584	-923311	34.1949	-161.248	4468.33	150.168	-4.419	1.5	2.74783	0	-0.45	0.348256 0.000
10000	1717.15	1444	93.9615	1	1	298.322	-923762	34.1814	-161.136	4467.65	150.167	-4.444	1.5	2.74891	0	-0.445	0.34905 0.000
10000	1714.15	1441	93.9615	1	1	298.059	-924212	34.168	-161.025	4466.97	150.167	-4.469	1.5	2.74999	0	-0.439	0.349849 0.000
10000	1711.15	1438	93.9615	1	1	297.796	-924662	34.1546	-160.913	4466.29	150.166	-4.494	1.5	2.75107	0	-0.434	0.350653 0.000
10000	1708.15	1435	93.9615	1	1	297.533	-925112	34.1412	-160.801	4465.61	150.166	-4.519	1.5	2.75215	0	-0.428	0.351462 0.000
10000	1705.15	1432	93.9615	1	1	297.269	-925563	34.1278	-160.688	4464.93	150.165	-4.544	1.5	2.75323	0	-0.423	0.352276 0.000
10000	1702.15	1429	93.9614	1	1	297.004	-926013	34.1144	-160.576	4464.25	150.165	-4.569	1.5	2.75431	0	-0.417	0.353094 0.000
10000	1699.15	1426	93.9614	1	1	296.739	-926463	34.101	-160.463	4463.58	150.165	-4.595	1.5	2.75539	0	-0.412	0.353917 0.000
10000	1696.15	1423	93.9614	1	1	296.474	-926914	34.0876	-160.35	4462.9	150.164	-4.62	1.5	2.75647	0	-0.406	0.354746 0.000
10000	1693.15	1420	93.9614	1	1	296.208	-927364	34.0742	-160.236	4462.23	150.164	-4.646	1.5	2.75756	0	-0.4	0.355579 0.000
10000	1690.15	1417	93.9614	1	1	295.942	-927815	34.0608	-160.122	4461.56	150.163	-4.671	1.5	2.75864	0	-0.395	0.356417 0.000
10000	1687.15	1414	93.9614	1	1	295.675	-928265	34.0474	-160.008	4460.89	150.163	-4.697	1.5	2.75972	0	-0.389	0.35726 0.000
10000	1684.15	1411	93.9614	1	1	295.408	-928716	34.034	-159.894	4460.22	150.162	-4.723	1.5	2.76081	0	-0.383	0.358109 0.000
10000	1681.15	1408	93.9614	1	1	295.14	-929166	34.0206	-159.78	4459.55	150.162	-4.749	1.5	2.76189	0	-0.378	0.358962 0.000
10000	1678.15	1405	93.9614	1	1	294.872	-929617	34.0073	-159.665	4458.88	150.161	-4.775	1.5	2.76298	0	-0.372	0.359821 0.000
10000	1675.15	1402	93.9615	1	1	294.603	-930067	33.9939	-159.55	4458.22	150.161	-4.801	1.5	2.76407	0	-0.366	0.360685 0.000
10000	1672.15	1399	93.9615	1	1	294.334	-930518	33.9806	-159.435	4457.55	150.16	-4.827	1.5	2.76515	0	-0.36	0.361554 0.000
10000	1669.15	1396	93.9615	1	1	294.064	-930969	33.9672	-159.319	4456.89	150.16	-4.853	1.5	2.76624	0	-0.354	0.362429 0.000
10000	1666.15	1393	93.9615	1	1	293.794	-931420	33.9538	-159.203	4456.22	150.159	-4.88	1.5	2.76733	0	-0.349	0.363309 0.000
10000	1663.15	1390	93.9615	1	1	293.524	-931870	33.9405	-159.087	4455.56	150.159	-4.906	1.5	2.76842	0	-0.343	0.364195 0.000
10000	1660.15	1387	93.9616	1	1	293.253	-932321	33.9272	-158.971	4454.9	150.158	-4.933	1.5	2.76951	0	-0.337	0.365086 0.000
10000	1657.15	1384	93.9616	1	1	292.981	-932772	33.9138	-158.855	4454.24	150.158	-4.959	1.5	2.7706	0	-0.331	0.365982 0.000
10000	1654.15	1381	93.9616	1	1	292.71	-933223	33.9005	-158.738	4453.58	150.157	-4.986	1.5	2.77169	0	-0.325	0.366884 0.000
10000	1651.15	1378	93.9617	1	1	292.437	-933674	33.8872	-158.621	4452.93	150.156	-5.013	1.5	2.77278	0	-0.319	0.367792 0.000
10000	1648.15	1375	93.9617	1	1	292.164	-934125	33.8738	-158.504	4452.27	150.156	-5.04	1.5	2.77387	0	-0.313	0.368706 0.000
10000	1645.15	1372	93.9618	1	1	291.891	-934576	33.8605	-158.386	4451.62	150.155	-5.067	1.5	2.77496	0	-0.307	0.369625 0.000
10000	1642.15	1369	93.9618	1	1	291.617	-935027	33.8472	-158.268	4450.97	150.155	-5.094	1.5	2.77606	0	-0.301	0.37055 0.000
10000	1639.15	1366	93.9619	1	1	291.343	-935478	33.8339	-158.15	4450.31	150.154	-5.121	1.5	2.77715	0	-0.295	0.37148 0.000
10000	1636.15	1363	93.9619	1	1	291.068	-935930	33.8206	-158.032	4449.66	150.154	-5.149	1.5	2.77825	0	-0.289	0.372417 0.000
10000	1633.15	1360	93.962	1	1	290.792	-936381	33.8073	-157.913	4449.02	150.153	-5.176	1.5	2.77934	0	-0.283	0.37336 0.000
10000	1630.15	1357	93.9621	1	1	290.517	-936832	33.794	-157.795	4448.37	150.152	-5.204	1.5	2.78044	0	-0.277	0.374308 0.000
10000	1627.15	1354	93.9621	1	1	290.24	-937283	33.7807	-157.675	4447.72	150.152	-5.231	1.5	2.78153	0	-0.271	0.375263 0.000
10000	1624.15	1351	93.9622	1	1	289.964	-937735	33.7674	-157.556	4447.08	150.151	-5.259	1.5	2.78263	0	-0.265	0.376224 0.000
10000	1621.15	1348	93.9623	1	1	289.686	-938186	33.7542	-157.437	4446.43	150.15	-5.287	1.5	2.78372	0	-0.259	0.377191 0.000
10000	1618.15	1345	93.9624	1	1	289.408	-938637	33.7409	-157.317	4445.79	150.15	-5.315	1.5	2.78482	0	-0.252	0.378164 0.000
10000	1615.15	1342	93.9624	1	1	289.13	-939089	33.7276	-157.197	4445.15	150.149	-5.343	1.5	2.78592	0	-0.246	0.379143 0.000
10000	1612.15	1339	93.9625	1	1	288.851	-939540	33.7144	-157.077	4444.51	150.149	-5.371	1.5	2.78702	0	-0.24	0.380129 0.000
10000	1609.15	1336	93.9626	1	1	288.572	-939992	33.7011	-156.956	4443.87	150.148	-5.399	1.5	2.78812	0	-0.234	0.381121 0.000
10000	1606.15	1333	93.9627	1	1	288.292	-940444	33.6878	-156.835	4443.24	150.147	-5.428	1.5	2.78922	0	-0.228	0.38212 0.000
10000	1603.15	1330	93.9628	1	1	288.012	-940895	33.6746	-156.714	4442.6	150.146	-5.456	1.5	2.79032	0	-0.221	0.383125 0.000
10000	1600.15	1327	93.9629	1	1	287.731	-941347	33.6614	-156.593	4441.97	150.146	-5.485	1.5	2.79142	0	-0.215	0.384137 0.000
10000	1597.15	1324	93.963	1	1	287.45	-941799	33.6481	-156.472	4441.33	150.145	-5.513	1.5	2.79252	0	-0.209	0.385155 0.000
10000	1594.15	1321	93.9631	1	1	287.168	-942251	33.6349	-156.35	4440.7	150.144	-5.542	1.5	2.79362	0	-0.202	0.38618 0.000
10000	1591.15	1318	93.9632	1	1	286.885	-942702	33.6217	-156.228	4440.07	150.144	-5.571	1.5	2.79472	0	-0.196	0.387212 0.000
10000	1588.15	1315	93.9634	1	1	286.603	-943154	33.6084	-156.106	4439.45	150.143	-5.6	1.5	2.79583	0	-0.189	0.38825 0.000
10000	1585.15	1312	93.9635	1	1	286.319	-943606	33.5952	-155.984	4438.82	150.142	-5.629	1.5	2.79693	0	-0.183	0.389296 0.000
10000	1582.15	1309	93.9636	1	1	286.035	-944058	33.582	-155.861	4438.19	150.142	-5.659	1.5	2.79804	0	-0.177	0.390348 0.000
10000	1579.15	1306	93.9637	1	1	285.751	-944510	33.5688	-155.738	4437.57	150.141	-5.688	1.5	2.79914	0	-0.17	0.391408 0.000
10000	1576.15	1303	93.9639	1	1	285.466	-944962	33.5556	-155.615	4436.95	150.14	-5.717	1.5	2.80025	0	-0.164	0.392474 0.000
10000	1573.15	1300	93.9624	0.992822	0.993853	284.942	-945763	33.5294	-155.086	4427.33	149.786	-5.747	1.5	2.79948	3.27247	-0.155	0.395804 0.000
10000	1570.15	1297	93.9605	0.984211	0.98648	284.371	-946629	33.5007	-154.478	4415.91	149.362	-5.777	1.5	2.79828	3.27545	-0.146	0.399613 0.000
10000	1567.15	1294	93.9587	0.975697	0.979191	283.804	-947488	33.4722	-153.877	4404.59	148.944	-5.806	1.5	2.79704	3.27845	-0.138	0.403422 0.000
10000	1564.15	1291	93.9568	0.967274	0.971982	283.241	-948338	33.444	-153.282	4393.37	148.531	-5.836	1.5	2.79577	3.28148	-0.129	0.407231 0.000
10000	1561.15	1288	93.9549	0.958941	0.964852	282.681	-949181	33.416	-152.694	4382.25	148.124	-5.866	1.5	2.79445	3.28453	-0.12	0.411043 0.000
10000	1558.15	1285	93.9531	0.950695	0.957798	282.126	-950017	33.3881	-152.111	4371.23	147.723	-5.896	1.5	2.7931	3.2876	-0.111	0.414856 0.000
10000	1555.15	1282	93.9512	0.942532	0.950818	281.574	-950845	33.3605	-151.535	4360.29	147.326	-5.927	1.5	2.7917	3.2907	-0.102	0.418672 0.000
10000	1552.15	1279	93.9493	0.93445	0.943909	281.025	-951666	33.3331	-150.965	4349.44	146.935	-5.957	1.5	2.79025	3.29382	-0.093	0.422491 0.000
10000	1549.15	1276	93.9474	0.926447	0.937071	280.48	-952480	33.3059	-150.4	4338.68	146.549	-5.988	1.5	2.78877	3.29696	-0.084	0.426313 0.000
10000	1546.15	1273	93.9455	0.91852	0.930301	279.938	-953287	33.2788	-149.841	4328	146.167	-6.018	1.5	2.78723	3.30013	-0.075	0.43014 0.000
10000	1543.15	1270	93.9436	0.910668	0.923597	279.399	-954088	33.252	-149.286	4317.41	145.79	-6.049	1.5	2.78565	3.30332	-0.065	0.433972 0.000
10000	1540.15	1267	93.9417	0.902886	0.916958	278.863	-954883	33.2253	-148.738	4306.89	145.418	-6.08	1.5	2.78402	3.30653	-0.056	0.437809 0.000
10000	1537.15	1264	93.9398	0.895175	0.910382	278.33	-955671	33.1988	-148.194	4296.45	145.05	-6.111	1.5	2.78235	3.30976	-0.047	0.441652 0.000
10000	1534.15	1261	93.9379	0.88753	0.903867	277.8	-956453	33.1725	-147.655	4286.08	144.687	-6.142	1.5	2.78062	3.31302	-0.037	0.445502 0.000
10000	1531.15	1258	93.9359	0.879952	0.897411	277.272	-957230	33.1464	-147.12	4275.78	144.328	-6.173	1.5	2.77884	3.31629	-0.028	0.449359 0.000
10000	1528.15	1255	93.934	0.872437	0.891014	276.747	-958000	33.1204	-146.59	4265.55	143.973	-6.204	1.5	2.77701	3.31959	-0.019	0.453224 0.000
10000	1525.15	1252	93.9321	0.864984	0.884675	276.225	-958765	33.0945	-146.065	4255.39	143.623	-6.236	1.5	2.77512	3.32291	-0.009	0.457098 0.000
10000	1522.15	1249	93.9301	0.857591	0.87839	275.706	-959524	33.0689	-145.544	4245.3	143.276	-6.267	1.5	2.77318	3.32625	0.001	0.460981 0.000
10000	1519.15	1246	93.9281	0.850258	0.872161	275.189	-960278	33.0433	-145.027	4235.27	142.933	-6.299	1.5	2.77119	3.3296	0.01	0.464874 0.000
10000	1516.15	1243	93.9262	0.842981	0.865984	274.674	-961027	33.018	-144.514	4225.3	142.595	-6.331	1.5	2.76913	3.33298	0.02	0.468777 0.000
10000	1513.15	1240	93.9242	0.835761	0.85986	274.161	-961770	32.9927	-144.006	4215.39	142.26	-6.363	1.5	2.76703	3.33637	0.03	0.472692 0.000
10000	1510.15	1237	93.9222	0.828596	0.853788	273.651	-962508	32.9676	-143.501	4205.55	141.929	-6.395	1.5	2.76486	3.33979	0.04	0.476618 0.000
10000	1507.15	1234	93.9202	0.821484	0.847766	273.143	-963242	32.9427	-143	4195.76	141.601	-6.427	1.5	2.76263	3.34322	0.05	0.480557 0.000
10000	1504.15	1231	93.9182	0.814425	0.841793	272.637	-963970	32.9179	-142.503	4186.03	141.277	-6.46	1.5	2.76034	3.34666	0.06	0.484509 0.000
10000	1501.15	1228	93.9161	0.807417	0.835869	272.134	-964693	32.8932	-142.009	4176.36	140.957	-6.492	1.5	2.75799	3.35012	0.07	0.488475 0.000
10000	1498.15	1225	93.9141	0.80046	0.829994	271.632	-965412	32.8687	-141.52	4166.75	140.64	-6.525	1.5	2.75558	3.3536	0.08	0.492455 0.000
10000	1495.15	1222	93.912	0.793554	0.824165	271.132	-966126	32.8443	-141.033	4157.19	140.327	-6.557	1.5	2.75311	3.35709	0.09	0.496449 0.000
10000	1492.15	1219	93.91	0.786697	0.818384	270.634	-966836	32.82	-140.551	4147.68	140.017	-6.59	1.5	2.75057	3.3606	0.1	0.50046 0.000
10000	1489.15	1216	93.9079	0.779888	0.812649	270.139	-967541	32.7959	-140.072	4138.23	139.711	-6.623	1.5	2.74797	3.36411	0.11	0.504486 0.000
10000	1486.15	1213	93.9059	0.773128	0.806961	269.645	-968242	32.7719	-139.596	4128.83	139.408	-6.656	1.5	2.7453	3.36764	0.121	0.508528 0.000
10000	1483.15	1210	93.9038	0.766416	0.801318	269.152	-968938	32.748	-139.124	4119.48	139.108	-6.69	1.5	2.74257	3.37118	0.131	0.512588 0.000
10000	1480.15	1207	93.9017	0.759752	0.79572	268.662	-969630	32.7243	-138.655	4110.19	138.812	-6.723	1.5	2.73977	3.37472	0.142	0.516665 0.000
10000	1477.15	1204	93.8996	0.753135	0.790168	268.173	-970318	32.7007	-138.189	4100.95	138.519	-6.757	1.5	2.73691	3.37827	0.152	0.52076 0.000
10000	1474.15	1201	93.8975	0.746565	0.78466	267.687	-971002	32.6771	-137.727	4091.76	138.229	-6.79	1.5	2.73398	3.38183	0.163	0.524873 0.000
10000	1471.15	1198	93.8953	0.740043	0.779198	267.202	-971681	32.6538	-137.269	4082.63	137.942	-6.824	1.5	2.73099	3.3854	0.174	0.529005 0.000
10000	1468.15	1195	93.8932	0.733568	0.773781	266.718	-972357	32.6305	-136.813	4073.54	137.658	-6.858	1.5	2.72793	3.38897	0.185	0.533156 0.000
10000	1465.15	1192	93.8911	0.72714	0.768409	266.236	-973028	32.6074	-136.361	4064.51	137.378	-6.892	1.5	2.7248	3.39254	0.196	0.537326 0.000
10000	1462.15	1189	93.8889	0.720761	0.763081	265.756	-973695	32.5844	-135.913	4055.54	137.101	-6.926	1.5	2.7216	3.39612	0.206	0.541516 0.000
10000	1459.15	1186	93.8868	0.714429	0.757799	265.278	-974359	32.5615	-135.468	4046.61	136.826	-6.961	1.5	2.71835	3.39969	0.217	0.545726 0.000
10000	1456.15	1183	93.8846	0.708145	0.752563	264.801	-975018	32.5387	-135.026	4037.74	136.555	-6.995	1.5	2.71502	3.40327	0.229	0.549956 0.000
10000	1453.15	1180	93.8824	0.70191	0.747372	264.326	-975673	32.5161	-134.587	4028.93	136.288	-7.03	1.5	2.71163	3.40684	0.24	0.554207 0.000
10000	1450.15	1177	93.8803	0.695724	0.742227	263.853	-976325	32.4936	-134.152	4020.17	136.023	-7.065	1.5	2.70818	3.41041	0.251	0.558477 0.000
10000	1447.15	1174	93.8781	0.689588	0.737128	263.381	-976972	32.4712	-133.721	4011.46	135.761	-7.1	1.5	2.70466	3.41397	0.262	0.562768 0.000
10000	1444.15	1171	93.8759	0.683502	0.732075	262.911	-977616	32.4489	-133.293	4002.81	135.502	-7.135	1.5	2.70108	3.41753	0.274	0.56708 0.000
10000	1441.15	1168	93.8737	0.677466	0.72707	262.443	-978256	32.4268	-132.869	3994.22	135.247	-7.17	1.5	2.69744	3.42108	0.285	0.571412 0.000
10000	1438.15	1165	93.8715	0.671482	0.722111	261.976	-978892	32.4047	-132.448	3985.69	134.994	-7.205	1.5	2.69374	3.42462	0.297	0.575764 0.000
10000	1435.15	1162	93.8693	0.66555	0.717201	261.51	-979524	32.3829	-132.031	3977.21	134.745	-7.241	1.5	2.68998	3.42816	0.308	0.580137 0.000
10000	1432.15	1159	93.8671	0.659671	0.712338	261.047	-980153	32.3611	-131.617	3968.8	134.498	-7.277	1.5	2.68616	3.43168	0.32	0.58453 0.000
10000	1429.15	1156	93.8649	0.653845	0.707524	260.585	-980778	32.3394	-131.208	3960.44	134.255	-7.312	1.5	2.68228	3.43519	0.332	0.588943 0.000
10000	1426.15	1153	93.8626	0.648074	0.702759	260.124	-981399	32.3179	-130.802	3952.14	134.014	-7.348	1.5	2.67835	3.43868	0.344	0.593376 0.000
10000	1423.15	1150	93.8604	0.642357	0.698043	259.666	-982016	32.2965	-130.4	3943.91	133.777	-7.385	1.5	2.67436	3.44216	0.355	0.597828 0.000
10000	1420.15	1147	93.8582	0.636695	0.693377	259.209	-982629	32.2753	-130.001	3935.74	133.543	-7.421	1.5	2.67033	3.44563	0.367	0.602299 0.000
10000	1417.15	1144	93.856	0.63109	0.688761	258.753	-983239	32.2541	-129.607	3927.63	133.311	-7.457	1.5	2.66624	3.44907	0.379	0.606789 0.000
10000	1414.15	1141	93.8537	0.625542	0.684195	258.299	-983845	32.2331	-129.216	3919.59	133.083	-7.494	1.5	2.66211	3.4525	0.391	0.611298 0.000
10000	1411.15	1138	93.8515	0.620051	0.679681	257.847	-984447	32.2123	-128.83	3911.61	132.857	-7.531	1.5	2.65793	3.45591	0.404	0.615824 0.000
10000	1408.15	1135	93.8493	0.614619	0.675218	257.397	-985046	32.1915	-128.447	3903.69	132.635	-7.567	1.5	2.6537	3.45929	0.416	0.620368 0.000
10000	1405.15	1132	93.8471	0.609246	0.670806	256.948	-985641	32.1709	-128.068	3895.84	132.416	-7.605	1.5	2.64943	3.46266	0.428	0.624929 0.000
10000	1402.15	1129	93.8448	0.603932	0.666447	256.501	-986232	32.1504	-127.694	3888.06	132.199	-7.642	1.5	2.64513	3.466	0.441	0.629507 0.000
10000	1399.15	1126	93.8426	0.598679	0.66214	256.056	-986820	32.1301	-127.324	3880.35	131.986	-7.679	1.5	2.64078	3.46932	0.453	0.6341 0.000
10000	1396.15	1123	93.8404	0.593486	0.657886	255.612	-987404	32.1099	-126.957	3872.71	131.775	-7.717	1.5	2.6364	3.47261	0.466	0.638709 0.000
10000	1393.15	1120	93.8382	0.588354	0.653685	255.17	-987984	32.0898	-126.595	3865.13	131.567	-7.754	1.5	2.63199	3.47588	0.478	0.643333 0.000
10000	1390.15	1117	93.836	0.583284	0.649536	254.729	-988561	32.0698	-126.237	3857.63	131.362	-7.792	1.5	2.62754	3.47913	0.491	0.647971 0.000
10000	1387.15	1114	94.4809	0.492523	0.591607	253.222	-1.00148e+06	4 32.29978	0 -124.00100	4 3699.78892	1 129.23612	7 -7.83	0 1.50	0 2.43521	8 3.63482	0 0.895	0.671056 0.000
10000	1384.15	1111	94.4933	0.485627	0.58559	252.772	-1.0023e+06	9 32.26879	9 -123.30954	4 3691.25132	5 129.04646	3 -7.86	8 1.50	0 2.42843	8 3.63468	7 0.899	0.679577 0.000
10000	1381.15	1108	94.5054	0.478922	0.579721	252.327	-1.00312e+06	3 32.23822	2 -122.63352	5 3682.94111	4 128.86188	7 -7.90	7 1.50	0 2.42175	7 3.63455	5 0.902	0.688097 0.000
10000	1378.15	1105	94.5171	0.4724	0.573994	251.885	-1.00392e+06	4 32.20803	5 -121.97233	2 3674.84874	0 128.68217	3 -7.94	5 1.50	0 2.41517	5 3.63442	3 0.905	0.696618 0.000
10000	1375.15	1102	94.5285	0.466055	0.568404	251.448	-1.00471e+06	0 32.17822	2 -121.32538	5 3666.96514	5 128.50710	5 -7.98	4 1.50	0 2.40868	8 3.63429	2 0.907	0.705138 0.000
10000	1372.15	1099	94.5396	0.459879	0.562945	251.015	-1.00549e+06	0 32.14876	9 -120.69213	1 3659.28173	0 128.33648	1 -8.02	3 1.50	0 2.40229	7 3.63416	1 0.910	0.713659 0.000
10000	1369.15	1096	94.5503	0.453865	0.557612	250.585	-1.00625e+06	1 32.11966	3 -120.07204	4 3651.79033	3 128.17010	4 -8.06	2 1.50	0 2.39600	0 3.63402	9 0.912	0.722181 0.000
10000	1366.15	1093	94.5612	0.447332	0.551792	250.139	-1.00704e+06	3 32.08896	5 -119.44343	4 3644.12013	1 127.97840	9 -8.10	1 1.50	0 2.38897	8 3.63363	9 0.914	0.731226 0.000
10000	1363.15	1090	94.5723	0.440095	0.545315	249.673	-1.00786e+06	3 32.05613	5 -118.80187	5 3636.17451	0 127.75294	7 -8.14	0 1.50	0 2.38095	6 3.63292	6 0.914	0.740967 0.000
10000	1360.15	1087	94.583	0.433077	0.539013	249.212	-1.00866e+06	1 32.02381	8 -118.17672	6 3628.44975	9 127.53397	6 -8.18	0 1.50	0 2.37304	4 3.63224	8 0.915	0.750694 0.000
10000	1357.15	1084	94.5934	0.42627	0.53288	248.756	-1.00945e+06	5 31.99199	4 -117.56727	7 3620.93600	7 127.32121	1 -8.22	0 1.50	0 2.36524	2 3.63160	3 0.915	0.760407 0.000
10000	1354.15	1081	94.6035	0.419666	0.526908	248.304	-1.01023e+06	5 31.96064	3 -116.97285	7 3613.62391	3 127.11438	1 -8.26	0 1.50	0 2.35754	6 3.63098	7 0.915	0.770107 0.000
10000	1351.15	1078	94.6133	0.413254	0.521091	247.857	-1.01099e+06	6 31.92974	8 -116.39283	0 3606.50463	9 126.91323	1 -8.30	0 1.50	0 2.34995	7 3.63039	9 0.915	0.779794 0.000
10000	1348.15	1075	94.6228	0.407028	0.515424	247.415	-1.01174e+06	5 31.89929	2 -115.82659	0 3599.56981	9 126.71751	7 -8.34	0 1.50	0 2.34247	3 3.62983	7 0.915	0.789469 0.000
10000	1345.15	1072	94.6321	0.400979	0.509899	246.977	-1.01249e+06	2 31.86925	8 -115.27356	5 3592.81152	9 126.52700	9 -8.38	0 1.50	0 2.33509	2 3.62929	9 0.914	0.799132 0.000
10000	1342.15	1069	94.641	0.395101	0.504512	246.542	-1.01322e+06	9 31.83963	2 -114.73321	2 3586.22225	9 126.34148	8 -8.42	1 1.50	0 2.32781	3 3.62878	3 0.914	0.808783 0.000
10000	1339.15	1066	94.6497	0.389386	0.499257	246.111	-1.01394e+06	9 31.81039	7 -114.20501	4 3579.79489	4 126.16074	7 -8.46	2 1.50	0 2.32063	5 3.62828	9 0.913	0.818423 0.000
10000	1336.15	1063	94.6582	0.383828	0.494129	245.684	-1.01464e+06	9 31.78154	1 -113.68848	1 3573.52268	4 125.98458	6 -8.50	3 1.50	0 2.31355	6 3.62781	6 0.911	0.828053 0.000
10000	1333.15	1060	94.6664	0.378421	0.489124	245.261	-1.01534e+06	5 31.75305	0 -113.18314	7 3567.39922	9 125.81282	0 -8.54	4 1.50	0 2.30657	5 3.62736	1 0.910	0.837672 0.000
10000	1330.15	1057	94.6744	0.373159	0.484236	244.84	-1.01603e+06	7 31.72491	1 -112.68856	8 3561.41845	1 125.64526	9 -8.58	5 1.50	0 2.29968	9 3.62692	4 0.909	0.847282 0.000
10000	1327.15	1054	94.6822	0.368036	0.479461	244.423	-1.01672e+06	7 31.69711	3 -112.20432	4 3555.57458	3 125.48176	3 -8.62	7 1.50	0 2.29289	9 3.62650	4 0.907	0.856882 0.000
10000	1324.15	1051	94.6898	0.363046	0.474796	244.009	-1.01739e+06	2 31.66964	3 -111.73001	4 3549.86214	5 125.32214	2 -8.66	9 1.50	0 2.28620	2 3.62610	0 0.905	0.866473 0.000
10000	1321.15	1048	94.6971	0.358185	0.470236	243.597	-1.01805e+06	9 31.64249	1 -111.26525	6 3544.27593	0 125.16625	1 -8.71	0 1.50	0 2.27959	7 3.62571	1 0.903	0.876055 0.000
10000	1318.15	1045	94.7043	0.353448	0.465777	243.189	-1.01871e+06	3 31.61564	7 -110.80968	7 3538.81098	9 125.01394	5 -8.75	3 1.50	0 2.27308	2 3.62533	7 0.901	0.885629 0.000
10000	1315.15	1042	94.7113	0.34883	0.461416	242.783	-1.01936e+06	8 31.58910	0 -110.36296	1 3533.46261	5 124.86508	4 -8.79	5 1.50	0 2.26665	7 3.62497	7 0.898	0.895196 0.000
10000	1312.15	1039	94.7181	0.344327	0.457149	242.379	-1.02e+06	1 31.56284	2 -109.92474	8 3528.22632	9 124.71953	5 -8.83	7 1.50	0 2.26031	9 3.62463	0 0.896	0.904755 0.000
10000	1309.15	1036	94.7247	0.339934	0.452973	241.978	-1.02063e+06	4 31.53686	2 -109.49473	5 3523.09787	0 124.57717	2 -8.88	0 1.50	0 2.25406	7 3.62429	6 0.893	0.914306 0.000
10000	1306.15	1033	94.7312	0.335648	0.448886	241.579	-1.02126e+06	3 31.51115	2 -109.07262	1 3518.07317	7 124.43787	6 -8.92	3 1.50	0 2.24790	0 3.62397	4 0.890	0.923851 0.000
10000	1303.15	1030	94.7375	0.331464	0.444882	241.182	-1.02188e+06	8 31.48570	3 -108.65811	9 3513.14838	6 124.30152	9 -8.96	6 1.50	0 2.24181	6 3.62366	4 0.887	0.93339 0.000
10000	1300.15	1027	94.7436	0.32738	0.440961	240.788	-1.02249e+06	5 31.46050	9 -108.25095	9 3508.31981	0 124.16802	5 -9.00	9 1.50	0 2.23581	5 3.62336	5 0.884	0.942922 0.000
10000	1297.15	1024	94.7496	0.323391	0.437119	240.395	-1.0231e+06	0 31.43556	1 -107.85087	7 3503.58393	8 124.03725	6 -9.05	3 1.50	0 2.22989	4 3.62307	7 0.881	0.952449 0.000
10000	1294.15	1021	94.7554	0.319494	0.433354	240.004	-1.0237e+06	0 31.41085	2 -107.45762	6 3498.93741	8 123.90912	4 -9.09	6 1.50	0 2.22405	3 3.62279	9 0.877	0.96197 0.000
10000	1291.15	1018	94.7612	0.315687	0.429662	239.615	-1.0243e+06	9 31.38637	4 -107.07096	8 3494.37705	4 123.78353	4 -9.14	0 1.50	0 2.21829	0 3.62253	1 0.874	0.971487 0.000
10000	1288.15	1015	94.7667	0.311965	0.426042	239.228	-1.02489e+06	5 31.36212	2 -106.69067	5 3489.89979	4 123.66039	4 -9.18	4 1.50	0 2.21260	4 3.62227	2 0.870	0.980998 0.000
10000	1285.15	1012	94.7722	0.308327	0.422492	238.842	-1.02547e+06	3 31.33808	9 -106.31652	9 3485.50272	4 123.53961	7 -9.22	9 1.50	0 2.20699	3 3.62202	3 0.866	0.990505 0.000
10000	1282.15	1009	94.7775	0.304768	0.419008	238.458	-1.02605e+06	7 31.31426	8 -105.94832	3 3481.18306	1 123.42112	0 -9.27	3 1.50	0 2.20145	7 3.62178	3 0.862	1.00001 0.000
10000	1279.15	1006	94.8054	0.27547	0.379698	237.45	-1.02779e+06	7 31.22547	0 -114.49559	3 3465.83948	1 122.86236	7 -9.31	8 1.50	0 2.20272	4 3.54631	8 0.883	1.00018 0.000
10000	1276.15	1003	94.8314	0.247939	0.342584	236.497	-1.02943e+06	0 31.14038	3 -122.33169	0 3449.91970	1 122.32961	0 -9.36	3 1.50	0 2.20396	8 3.48370	3 0.903	1.00019 0.000
10000	1273.15	1000	94.8553	0.222104	0.307614	235.596	-1.03097e+06	0 31.05888	6 -129.48220	2 3433.48846	3 121.82153	6 -9.40	8 1.50	0 2.20509	0 3.43122	3 0.922	1.00021 0.000
10000	1270.15	997	94.8776	0.197536	0.274223	234.736	-1.03242e+06	8 30.97992	8 -136.09451	8 3416.42220	0 121.33057	1 -9.45	3 1.50	0 2.20610	4 3.38614	7 0.940	1.00022 0.000
10000	1267.15	994	94.8987	0.173863	0.241917	233.908	-1.03381e+06	6 30.90258	1 -142.29190	1 3398.58345	1 120.85002	5 -9.49	9 1.50	0 2.20701	8 3.34657	6 0.956	1.00024 0.000
10000	1264.15	991	94.9187	0.150746	0.210239	233.102	-1.03516e+06	8 30.82597	2 -148.18236	2 3379.81099	3 120.37361	1 -9.54	5 1.50	0 2.20784	2 3.31113	4 0.971	1.00025 0.000
10000	1261.15	988	94.9379	0.127856	0.178737	232.312	-1.03646e+06	2 30.74921	9 -153.86635	7 3359.90615	8 119.89497	7 -9.59	1 1.50	0 2.20858	1 3.27877	2 0.985	1.00027 0.000
10000	1258.15	985	94.9394	0.118817	0.166378	231.809	-1.03712e+06	5 30.71341	5 -155.83316	9 3349.47999	3 119.65868	4 -9.63	7 1.50	0 2.20750	9 3.26749	5 1.010	1.00027 0.000
10000	1255.15	982	94.9342	0.11513	0.161433	231.415	-1.03753e+06	9 30.69339	6 -156.38266	9 3342.97705	6 119.51915	3 -9.68	3 1.50	0 2.20584	3 3.26376	8 1.040	1.00027 0.000
10000	1252.15	979	94.9289	0.111562	0.156636	231.024	-1.03794e+06	6 30.67349	4 -156.88376	9 3336.49964	8 119.38332	9 -9.73	0 1.50	0 2.20425	6 3.26022	2 1.069	1.00027 0.000
10000	1249.15	976	94.9236	0.108106	0.151977	230.636	-1.03834e+06	9 30.65370	2 -157.33944	8 3330.04447	4 119.25095	3 -9.77	7 1.50	0 2.20274	5 3.25684	2 1.098	1.00027 0.000
10000	1246.15	973	94.9182	0.104754	0.147447	230.25	-1.03873e+06	9 30.63401	1 -157.75244	1 3323.60846	3 119.12178	3 -9.82	4 1.50	0 2.20131	0 3.25361	6 1.127	1.00027 0.000
10000	1243.15	970	94.9127	0.101499	0.143037	229.867	-1.03912e+06	2 30.61441	7 -158.12526	7 3317.18873	9 118.99559	8 -9.87	1 1.50	0 2.19994	8 3.25053	2 1.156	1.00027 0.000
10000	1240.15	967	94.9071	0.0983341	0.138738	229.486	-1.0395e+06	7 30.59491	1 -158.46024	7 3310.78260	9 118.87219	3 -9.91	9 1.50	0 2.19865	7 3.24758	0 1.184	1.00027 0.000
10000	1237.15	964	94.9014	0.0952538	0.134544	229.108	-1.03988e+06	4 30.57548	9 -158.75952	1 3304.38753	6 118.75137	9 -9.96	7 1.50	0 2.19743	5 3.24475	0 1.213	1.00027 0.000
10000	1234.15	961	94.8957	0.0922524	0.130448	228.731	-1.04025e+06	3 30.55614	3 -159.02507	4 3298.00113	2 118.63298	1 -10.0	15 1.5	00 2.1962	82 3.2420	34 1.24	1 1.00027 0.000
10000	1231.15	958	94.8899	0.0893249	0.126443	228.356	-1.04062e+06	4 30.53687	0 -159.25873	9 3291.62113	5 118.51683	4 -10.0	63 1.5	00 2.1951	96 3.2394	23 1.26	9 1.00027 0.000
10000	1228.15	955	94.884	0.0864663	0.122523	227.982	-1.04099e+06	4 30.51766	3 -159.46222	2 3285.24540	2 118.40278	7 -10.1	11 1.5	00 2.1941	74 3.2369	11 1.29	7 1.00027 0.000
10000	1225.15	952	94.8781	0.0836722	0.118683	227.61	-1.04135e+06	0 30.49851	7 -159.63710	3 3278.87189	5 118.29069	7 -10.1	60 1.5	00 2.1932	16 3.2344	90 1.32	4 1.00027 0.000
10000	1222.15	949	94.8721	0.0809384	0.114917	227.239	-1.04171e+06	6 30.47942	7 -159.78485	6 3272.49866	8 118.18043	4 -10.2	09 1.5	00 2.1923	19 3.2321	55 1.35	2 1.00027 0.000
10000	1219.15	946	94.8653	0.0779151	0.11074	226.856	-1.04206e+06	0 30.45772	7 -159.98086	4 3265.62232	6 118.06148	4 -10.2	58 1.5	00 2.1914	28 3.2296	23 1.38	0 1.00027 0.000
10000	1216.15	943	94.8312	0.0636868	0.090924	226.048	-1.0425e+06	5 30.34874	0 -162.52530	6 3242.41556	3 117.60744	7 -10.3	08 1.5	00 2.1886	69 3.2183	37 1.42	5 1.00026 0.000
10000	1213.15	940	94.7982	0.0507088	0.072701	225.282	-1.0429e+06	9 30.24790	9 -164.72595	9 3220.95263	5 117.19354	0 -10.3	57 1.5	00 2.1860	01 3.2083	68 1.46	8 1.00025 0.000
10000	1210.15	937	94.7661	0.0387604	0.055791	224.551	-1.04327e+06	6 30.15376	3 -166.64018	2 3200.92015	2 116.81270	9 -10.4	07 1.5	00 2.1834	20 3.1994	48 1.51	1 1.00024 0.000
10000	1207.15	934	94.7348	0.0276738	0.039983	223.85	-1.04362e+06	4 30.06519	6 -168.31182	5 3182.08052	6 116.45958	4 -10.4	58 1.5	00 2.1809	25 3.1913	80 1.55	2 1.00023 0.000
10000	1204.15	931	94.7041	0.017318	0.02511	223.173	-1.04394e+06	8 29.98135	5 -169.77522	9 3164.24901	9 116.12997	3 -10.5	08 1.5	00 2.1785	12 3.1840	14 1.59	3 1.00022 0.000
10000	1201.15	928	94.6739	0.00758912	0.011042	222.518	-1.04424e+06	6 29.90156	9 -171.05780	9 3147.27906	1 115.82054	0 -10.5	59 1.5	00 2.1761	81 3.1772	37 1.63	4 1.0002 0.000
10000	1198.15	925	94.6494	0	0	221.938	-1.04454e+06	8 29.83633	0 -171.86712	1 3133.00094	8 115.57285	3 -10.6	10 1.5	00 0.0000	00 3.1722	87 1.64	7 1 0.000
10000	1195.15	922	94.6497	0	0	221.629	-1.04492e+06	5 29.82346	0 -171.16221	5 3128.01114	4 115.53643	0 -10.6	61 1.5	00 0.0000	00 3.1736	68 1.64	7 1 0.000
10000	1192.15	919	94.6501	0	0	221.32	-1.04529e+06	1 29.81064	7 -170.45939	5 3123.01869	0 115.49994	6 -10.7	12 1.5	00 0.0000	00 3.1750	44 1.64	7 1 0.000
10000	1189.15	916	94.6505	0	0	221.01	-1.04567e+06	2 29.79788	9 -169.75866	9 3118.02378	3 115.46340	0 -10.7	64 1.5	00 0.0000	00 3.1764	15 1.64	7 1 0.000
10000	1186.15	913	94.6508	0	0	220.699	-1.04604e+06	9 29.78518	6 -169.06004	6 3113.02662	1 115.42678	9 -10.8	16 1.5	00 0.0000	00 3.1777	81 1.64	7 1 0.000
10000	1183.15	910	94.6511	0	0	220.388	-1.04642e+06	8 29.77253	7 -168.36353	5 3108.02740	5 115.39011	4 -10.8	68 1.5	00 0.0000	00 3.1791	43 1.64	7 1 0.000
10000	1180.15	907	94.6515	0	0	220.077	-1.04679e+06	1 29.75994	1 -167.66914	5 3103.02633	5 115.35337	2 -10.9	21 1.5	00 0.0000	00 3.1805	00 1.64	7 1 0.000
10000	1177.15	904	94.6518	0	0	219.765	-1.04716e+06	8 29.74739	8 -166.97688	3 3098.02361	2 115.31656	3 -10.9	74 1.5	00 0.0000	00 3.1818	52 1.64	7 1 0.000
10000	1174.15	901	94.6522	0	0	219.453	-1.04754e+06	1 29.73490	8 -166.28675	9 3093.01944	1 115.27968	5 -11.0	27 1.5	00 0.0000	00 3.1832	00 1.64	7 1 0.000
10000	1171.15	898	94.6525	0	0	219.14	-1.04791e+06	9 29.72246	9 -165.59877	9 3088.01402	6 115.24273	6 -11.0	80 1.5	00 0.0000	00 3.1845	43 1.64	7 1 0.000
10000	1168.15	895	94.6528	0	0	218.826	-1.04828e+06	6 29.71008	1 -164.91295	3 3083.00757	0 115.20571	7 -11.1	34 1.5	00 0.0000	00 3.1858	82 1.64	7 1 0.000
10000	1165.15	892	94.6531	0	0	218.512	-1.04865e+06	7 29.69774	3 -164.22928	7 3078.00028	1 115.16862	5 -11.1	87 1.5	00 0.0000	00 3.1872	17 1.64	7 1 0.000
10000	1162.15	889	94.6535	0	0	218.198	-1.04902e+06	2 29.68545	5 -163.54778	9 3072.99236	5 115.13146	0 -11.2	42 1.5	00 0.0000	00 3.1885	47 1.64	7 1 0.000
10000	1159.15	886	94.6538	0	0	217.882	-1.04939e+06	3 29.67321	7 -162.86846	7 3067.98402	9 115.09422	0 -11.2	96 1.5	00 0.0000	00 3.1898	73 1.64	7 1 0.000
10000	1156.15	883	94.6541	0	0	217.567	-1.04977e+06	7 29.66102	7 -162.19132	7 3062.97548	3 115.05690	4 -11.3	51 1.5	00 0.0000	00 3.1911	94 1.64	7 1 0.000
10000	1153.15	880	94.6544	0	0	217.25	-1.05014e+06	7 29.64888	6 -161.51637	7 3057.96693	6 115.01951	1 -11.4	06 1.5	00 0.0000	00 3.1925	12 1.64	7 1 0.000
10000	1150.15	877	94.6547	0	0	216.934	-1.05051e+06	5 29.63679	2 -160.84362	3 3052.95859	6 114.98204	1 -11.4	61 1.5	00 0.0000	00 3.1938	25 1.64	7 1 0.000
10000	1147.15	874	94.655	0	0	216.616	-1.05087e+06	5 29.62474	5 -160.17307	3 3047.95067	6 114.94449	1 -11.5	17 1.5	00 0.0000	00 3.1951	35 1.64	7 1 0.000
10000	1144.15	871	94.6554	0	0	216.298	-1.05124e+06	8 29.61274	5 -159.50473	2 3042.94338	5 114.90686	2 -11.5	72 1.5	00 0.0000	00 3.1964	40 1.64	7 1 0.000
10000	1141.15	868	94.6557	0	0	215.979	-1.05161e+06	1 29.60079	0 -158.83860	7 3037.93693	6 114.86915	2 -11.6	29 1.5	00 0.0000	00 3.1977	41 1.64	7 1 0.000
10000	1138.15	865	94.656	0	0	215.66	-1.05198e+06	6 29.58888	2 -158.17470	3 3032.93154	1 114.83136	0 -11.6	85 1.5	00 0.0000	00 3.1990	38 1.64	7 1 0.000
10000	1135.15	862	94.6563	0	0	215.34	-1.05235e+06	6 29.57701	9 -157.51302	8 3027.92741	2 114.79348	5 -11.7	42 1.5	00 0.0000	00 3.2003	32 1.64	7 1 0.000
10000	1132.15	859	94.6566	0	0	215.02	-1.05272e+06	2 29.56520	0 -156.85358	6 3022.92476	3 114.75552	6 -11.7	99 1.5	00 0.0000	00 3.2016	21 1.64	7 1 0.000
10000	1129.15	856	94.6569	0	0	214.699	-1.05309e+06	4 29.55342	6 -156.19638	3 3017.92380	7 114.71748	2 -11.8	56 1.5	00 0.0000	00 3.2029	07 1.64	7 1 0.000
10000	1126.15	853	94.6572	0	0	214.377	-1.05345e+06	5 29.54169	6 -155.54142	4 3012.92475	8 114.67935	3 -11.9	14 1.5	00 0.0000	00 3.2041	89 1.64	7 1 0.000
10000	1123.15	850	94.6575	0	0	214.055	-1.05382e+06	9 29.53000	9 -154.88871	5 3007.92783	0 114.64113	7 -11.9	72 1.5	00 0.0000	00 3.2054	67 1.64	7 1 0.000
10000	1120.15	847	94.6578	0	0	213.732	-1.05419e+06	9 29.51836	5 -154.23826	1 3002.93323	9 114.60283	4 -12.0	30 1.5	00 0.0000	00 3.2067	41 1.64	7 1 0.000
10000	1117.15	844	94.6581	0	0	213.409	-1.05455e+06	5 29.50676	3 -153.59006	6 2997.94119	8 114.56444	2 -12.0	89 1.5	00 0.0000	00 3.2080	12 1.64	7 1 0.000
10000	1114.15	841	94.6583	0	0	213.085	-1.05492e+06	9 29.49520	4 -152.94413	5 2992.95192	3 114.52596	0 -12.1	48 1.5	00 0.0000	00 3.2092	79 1.64	7 1 0.000
10000	1111.15	838	94.6586	0	0	212.76	-1.05529e+06	3 29.48368	6 -152.30047	2 2987.96562	9 114.48738	9 -12.2	07 1.5	00 0.0000	00 3.2105	43 1.64	7 1 0.000
10000	1108.15	835	94.6589	0	0	212.435	-1.05565e+06	5 29.47221	0 -151.65908	1 2982.98253	2 114.44872	7 -12.2	66 1.5	00 0.0000	00 3.2118	02 1.64	7 1 0.000
10000	1105.15	832	94.6592	0	0	212.109	-1.05602e+06	9 29.46077	5 -151.01996	7 2978.00284	8 114.40997	2 -12.3	26 1.5	00 0.0000	00 3.2130	59 1.64	7 1 0.000
10000	1102.15	829	94.6595	0	0	211.782	-1.05638e+06	8 29.44938	0 -150.38313	4 2973.02679	2 114.37112	5 -12.3	87 1.5	00 0.0000	00 3.2143	11 1.64	7 1 0.000
10000	1099.15	826	94.6598	0	0	211.455	-1.05675e+06	1 29.43802	6 -149.74858	4 2968.05458	0 114.33218	4 -12.4	47 1.5	00 0.0000	00 3.2155	61 1.64	7 1 0.000
10000	1096.15	823	94.66	0	0	211.127	-1.05711e+06	3 29.42671	1 -149.11632	1 2963.08642	9 114.29314	9 -12.5	08 1.5	00 0.0000	00 3.2168	07 1.64	7 1 0.000
10000	1093.15	820	94.6603	0	0	210.798	-1.05747e+06	9 29.41543	6 -148.48634	9 2958.12255	4 114.25401	9 -12.5	69 1.5	00 0.0000	00 3.2180	49 1.64	7 1 0.000
10000	1090.15	817	94.6606	0	0	210.469	-1.05784e+06	1 29.40420	0 -147.85867	1 2953.16317	3 114.21479	2 -12.6	31 1.5	00 0.0000	00 3.2192	88 1.64	7 1 0.000
10000	1087.15	814	94.6609	0	0	210.139	-1.0582e+06	2 29.39300	3 -147.23328	9 2948.20850	0 114.17546	8 -12.6	93 1.5	00 0.0000	00 3.2205	24 1.64	7 1 0.000
10000	1084.15	811	94.6614	0	0	209.805	-1.05857e+06	1 29.38237	6 -146.61381	9 2943.36157	4 114.13723	2 -12.7	55 1.5	00 0.0000	00 3.2217	07 1.64	7 1 0.000
10000	1081.15	808	94.6621	0	0	209.47	-1.05895e+06	0 29.37205	1 -145.99845	5 2938.57189	7 114.09947	8 -12.8	17 1.5	00 0.0000	00 3.2228	62 1.64	7 1 0.000
10000	1078.15	805	94.6627	0	0	209.134	-1.05932e+06	0 29.36175	6 -145.38535	7 2933.78738	7 114.06159	8 -12.8	80 1.5	00 0.0000	00 3.2240	15 1.64	7 1 0.000
10000	1075.15	802	94.6634	0	0	208.798	-1.05969e+06	3 29.35149	1 -144.77452	6 2929.00823	5 114.02359	1 -12.9	43 1.5	00 0.0000	00 3.2251	64 1.64	7 1 0.000
10000	1072.15	799	94.664	0	0	208.461	-1.06006e+06	8 29.34125	5 -144.16596	5 2924.23463	1 113.98545	7 -13.0	07 1.5	00 0.0000	00 3.2263	12 1.64	7 1 0.000
10000	1069.15	796	94.6647	0	0	208.123	-1.06044e+06	4 29.33104	9 -143.55967	6 2919.46676	6 113.94719	5 -13.0	71 1.5	00 0.0000	00 3.2274	56 1.64	7 1 0.000
10000	1066.15	793	94.6653	0	0	207.784	-1.06081e+06	7 29.32087	1 -142.95565	9 2914.70483	2 113.90880	5 -13.1	35 1.5	00 0.0000	00 3.2285	99 1.64	7 1 0.000
10000	1063.15	790	94.666	0	0	207.445	-1.06118e+06	1 29.31072	2 -142.35391	5 2909.94901	8 113.87028	6 -13.2	00 1.5	00 0.0000	00 3.2297	38 1.64	7 1 0.000
10000	1060.15	787	94.6666	0	0	207.105	-1.06155e+06	2 29.30060	2 -141.75444	6 2905.19951	6 113.83163	6 -13.2	65 1.5	00 0.0000	00 3.2308	75 1.64	7 1 0.000
10000	1057.15	784	94.6672	0	0	206.764	-1.06192e+06	6 29.29051	0 -141.15725	2 2900.45651	6 113.79285	6 -13.3	31 1.5	00 0.0000	00 3.2320	10 1.64	7 1 0.000
10000	1054.15	781	94.6678	0	0	206.422	-1.06229e+06	8 29.28044	5 -140.56233	5 2895.72020	8 113.75394	4 -13.3	96 1.5	00 0.0000	00 3.2331	42 1.64	7 1 0.000
10000	1051.15	778	94.6685	0	0	206.08	-1.06266e+06	8 29.27040	8 -139.96969	3 2890.99078	5 113.71490	0 -13.4	63 1.5	00 0.0000	00 3.2342	72 1.64	7 1 0.000
10000	1048.15	775	94.6691	0	0	205.737	-1.06303e+06	6 29.26039	9 -139.37932	8 2886.26843	5 113.67572	3 -13.5	29 1.5	00 0.0000	00 3.2353	99 1.64	7 1 0.000
10000	1045.15	772	94.6697	0	0	205.393	-1.0634e+06	5 29.25041	6 -138.79123	9 2881.55335	1 113.63641	3 -13.5	96 1.5	00 0.0000	00 3.2365	24 1.64	7 1 0.000
10000	1042.15	769	94.6703	0	0	205.049	-1.06377e+06	3 29.24046	0 -138.20542	7 2876.84572	1 113.59696	9 -13.6	63 1.5	00 0.0000	00 3.2376	46 1.64	7 1 0.000
10000	1039.15	766	94.6709	0	0	204.704	-1.06414e+06	2 29.23053	0 -137.62189	1 2872.14573	7 113.55738	9 -13.7	31 1.5	00 0.0000	00 3.2387	67 1.64	7 1 0.000
10000	1036.15	763	94.6715	0	0	204.358	-1.06451e+06	7 29.22062	7 -137.04063	1 2867.45359	0 113.51767	4 -13.7	99 1.5	00 0.0000	00 3.2398	84 1.64	7 1 0.000
10000	1033.15	760	94.672	0	0	204.011	-1.06487e+06	0 29.21075	0 -136.46164	5 2862.76946	9 113.47782	2 -13.8	68 1.5	00 0.0000	00 3.2410	00 1.64	7 1 0.000
10000	1030.15	757	94.6726	0	0	203.663	-1.06524e+06	9 29.20089	8 -135.88493	3 2858.09356	4 113.43783	4 -13.9	37 1.5	00 0.0000	00 3.2421	13 1.64	7 1 0.000
10000	1027.15	754	94.6639	0	0	203.125	-1.06566e+06	5 29.17906	9 -133.54505	7 2821.72566	8 113.41921	8 -14.0	06 1.5	00 0.0000	00 3.2442	41 1.64	7 1 0.000
10000	1024.15	751	94.6499	0	0	202.478	-1.0661e+06	2 29.15082	2 -130.23552	0 2767.65624	4 113.41251	4 -14.0	76 1.5	00 0.0000	00 3.2469	04 1.64	7 1 0.000
10000	1021.15	748	94.6359	0	0	201.832	-1.06654e+06	1 29.12305	2 -126.96620	4 2713.96442	6 113.40546	1 -14.1	46 1.5	00 0.0000	00 3.2495	18 1.64	7 1 0.000
10000	1018.15	745	94.6218	0	0	201.186	-1.06698e+06	0 29.09573	9 -123.73510	2 2660.61684	3 113.39808	4 -14.2	16 1.5	00 0.0000	00 3.2520	85 1.64	7 1 0.000
10000	1015.15	742	94.6077	0	0	200.54	-1.06741e+06	9 29.06886	0 -120.54038	2 2607.58291	2 113.39040	5 -14.2	87 1.5	00 0.0000	00 3.2546	07 1.64	7 1 0.000
10000	1012.15	739	94.5936	0	0	199.894	-1.06785e+06	4 29.04239	8 -117.38036	4 2554.83443	4 113.38244	2 -14.3	58 1.5	00 0.0000	00 3.2570	85 1.64	7 1 0.000
10000	1009.15	736	94.5793	0	0	199.247	-1.06828e+06	0 29.01633	6 -114.25350	3 2502.34527	4 113.37421	4 -14.4	30 1.5	00 0.0000	00 3.2595	21 1.64	7 1 0.000
10000	1006.15	733	94.5651	0	0	198.6	-1.06871e+06	9 28.99065	7 -111.15837	1 2450.09110	4 113.36573	5 -14.5	03 1.5	00 0.0000	00 3.2619	16 1.64	7 1 0.000
10000	1003.15	730	94.5508	0	0	197.951	-1.06913e+06	9 28.96534	7 -108.09365	2 2398.04920	8 113.35701	7 -14.5	75 1.5	00 0.0000	00 3.2642	72 1.64	7 1 0.000
